# Supplementary material for: A tri-tuple coordinate system derived for fast and accurate analysis of the colored de Bruijn graph-based pangenomes
Source: BMC Bioinformatics. 2021 May 27;22:282. doi: 10.1186/s12859-021-04149-w (PMC8161984; doi:10.1186/s12859-021-04149-w)
Supplement: Supplementary file 3 — Additional file 3 The variant position coordinates on the graph in the mitochondrial genomevariant call format (vcf) file [file 12859_2021_4149_MOESM3_ESM.txt]

chrom	pos	id	ref	alt	qual	filter	info	format	graphpos	graphtype
MT	10	.	T	C	100	fa	VT=S;AC=3	GT	(10,-1,111111111111)	bridge
MT	16	.	A	T	100	fa	VT=S;AC=3	GT	(16,-1,111111111111)	bridge
MT	26	.	C	T	100	fa	VT=S;AC=3	GT	(26,-1,111111111111)	bridge
MT	35	.	G	A	100	fa	VT=S;AC=2	GT	(35,-1,111111111111)	bridge
MT	40	.	TC	CT	100	fa	VT=M;AC=1	GT	(40,-1,111111111111)	bridge
MT	41	.	C	T	100	fa	VT=S;AC=4	GT	(41,-1,111111111111)	bridge
MT	42	.	TCC	CCC,T	100	fa	VT=S,I;AC=1,1	GT	(42,-1,111111111111)	bridge
MT	46	.	T	C	100	fa	VT=S;AC=1	GT	(46,-1,111111111111)	bridge
MT	47	.	G	A	100	fa	VT=S;AC=1	GT	(47,-1,111111111111)	bridge
MT	52	.	TGG	CAA	100	fa	VT=M;AC=1	GT	(52,-1,111111111111)	bridge
MT	55	.	TATTTT	T,CATTTT,AATTTT,TTT,TTTTT	100	fa	VT=I,S,S,I,I;AC=5,3,2,1,1	GT	(55,-1,111111111111)	bridge
MT	57	.	T	C	100	fa	VT=S;AC=3	GT	(57,-1,111111111111)	bridge
MT	58	.	TTT	T	100	fa	VT=I;AC=4	GT	(58,-1,111111111111)	bridge
MT	59	.	T	A	100	fa	VT=S;AC=1	GT	(59,-1,111111111111)	bridge
MT	60	.	T	A	100	fa	VT=S;AC=1	GT	(60,-1,111111111111)	bridge
MT	61	.	CG	TA,AA	100	fa	VT=M,M;AC=3,1	GT	(61,-1,111111111111)	bridge
MT	63	.	TC	CT,AT	100	fa	VT=M,M;AC=1,1	GT	(63,-1,111111111111)	bridge
MT	64	.	CT	TT,AT,TC	100	fa	VT=S,S,M;AC=118,1,1	GT	(64,-1,111111111111)	bridge
MT	66	.	G	T,A	100	fa	VT=S,S;AC=4,1	GT	(66,-1,111111111111)	bridge
MT	70	.	G	A	100	fa	VT=S;AC=1	GT	(70,-1,111111111111)	bridge
MT	72	.	T	C,G	100	fa	VT=S,S;AC=20,1	GT	(72,117,111111111111)	bubble
MT	73	.	A	G,C	100	fa	VT=S,S;AC=2208,2	GT	(73,117,000010000001)	bubble
MT	75	.	G	A	100	fa	VT=S;AC=2	GT	(75,117,000010000001)	bubble
MT	76	.	C	T	100	fa	VT=S;AC=2	GT	(76,117,000010000001)	bubble
MT	78	.	CG	TT	100	fa	VT=M;AC=1	GT	(78,117,000010000001)	bubble
MT	89	.	T	C	100	fa	VT=S;AC=6	GT	(89,117,000010000001)	bubble
MT	90	.	G	A	100	fa	VT=S;AC=5	GT	(90,117,000010000001)	bubble
MT	93	.	A	G	100	fa	VT=S;AC=127	GT	(93,117,000010000001)	bubble
MT	94	.	G	A	100	fa	VT=S;AC=4	GT	(94,117,111111111111)	bubble
MT	95	.	A	C	100	fa	VT=S;AC=19	GT	(95,-1,111111111111)	bridge
MT	97	.	G	A	100	fa	VT=S;AC=7	GT	(97,116,111101111111)	bubble
MT	103	.	G	A,T	100	fa	VT=S,S;AC=11,1	GT	(103,116,111101111111)	bubble
MT	105	.	CGGAGCA	C	100	fa	VT=I;AC=2	GT	(105,116,111101111111)	bubble
MT	106	.	G	A	100	fa	VT=S;AC=1	GT	(106,116,111101111111)	bubble
MT	111	.	A	C,G	100	fa	VT=S,S;AC=2,1	GT	(111,116,111101111111)	bubble
MT	112	.	C	T	100	fa	VT=S;AC=1	GT	(112,116,111101111111)	bubble
MT	113	.	C	T	100	fa	VT=S;AC=2	GT	(113,116,111101111111)	bubble
MT	114	.	C	T,G	100	fa	VT=S,S;AC=5,2	GT	(114,116,111101111111)	bubble
MT	119	.	T	C	100	fa	VT=S;AC=3	GT	(119,116,111101111111)	bubble
MT	125	.	T	C	100	fa	VT=S;AC=5	GT	(125,116,111101111111)	bubble
MT	127	.	TC	CT,CC	100	fa	VT=M,S;AC=3,2	GT	(127,-1,111111111111)	bridge
MT	131	.	T	C	100	fa	VT=S;AC=2	GT	(131,-1,111111111111)	bridge
MT	139	.	T	C	100	fa	VT=S;AC=1	GT	(139,-1,111111111111)	bridge
MT	140	.	C	T	100	fa	VT=S;AC=1	GT	(140,-1,111111111111)	bridge
MT	143	.	G	A	100	fa	VT=S;AC=112	GT	(143,-1,111111111111)	bridge
MT	146	.	T	C,A	100	fa	VT=S,S;AC=543,3	GT	(146,115,011111111111)	bubble
MT	150	.	CCT	TCT,TCC,TTC,TTT	100	fa	VT=S,M,M,M;AC=339,139,3,2	GT	(150,108,011101101111)	bubble
MT	151	.	CTA	TCA,TTA,TTG	100	fa	VT=M,S,M;AC=86,5,3	GT	(151,106,011001101011)	bubble
MT	152	.	TA	CA,CG	100	fa	VT=S,M;AC=591,18	GT	(152,106,000000000001)	bubble
MT	153	.	A	G	100	fa	VT=S;AC=119	GT	(153,106,000000000001)	bubble
MT	154	.	T	C	100	fa	VT=S;AC=2	GT	(154,106,000000000001)	bubble
MT	159	.	T	C	100	fa	VT=S;AC=4	GT	(159,106,000000000001)	bubble
MT	173	.	T	C	100	fa	VT=S;AC=2	GT	(173,106,011001101011)	bubble
MT	178	.	A	G	100	fa	VT=S;AC=2	GT	(178,-1,111111111111)	bridge
MT	179	.	T	C	100	fa	VT=S;AC=3	GT	(179,-1,111111111111)	bridge
MT	182	.	CA	TA,TG	100	fa	VT=S,M;AC=210,5	GT	(182,-1,111111111111)	bridge
MT	183	.	A	G	100	fa	VT=S;AC=14	GT	(183,-1,111111111111)	bridge
MT	185	.	G	A,T,C	100	fa	VT=S,S,S;AC=95,75,4	GT	(185,103,110110111101)	bubble
MT	186	.	C	A,T	100	fa	VT=S,S;AC=44,3	GT	(186,103,110110111101)	bubble
MT	188	.	A	G	100	fa	VT=S;AC=17	GT	(188,103,110110111101)	bubble
MT	189	.	A	G,C,T	100	fa	VT=S,S,S;AC=194,53,2	GT	(189,103,110110111101)	bubble
MT	193	.	A	G	100	fa	VT=S;AC=4	GT	(193,103,110110111101)	bubble
MT	194	.	CTTACT	TTTACT,TCTACT,TTTACC,TCTACC,TCCACT	100	fa	VT=S,M,M,M,M;AC=27,22,3,2,2	GT	(194,101,111110111101)	bubble
MT	195	.	TTACTAAAGT	CTACTAAAGT,CTATTAAAGT,ATACTAAAGT,CTACCAAAGT,CTACTAAAAC,CTACTAAACT,CCACTAAAGT,CTATCAAAGT	100	fa	VT=S,M,S,M,M,M,M,M;AC=466,123,33,6,2,1,1,1	GT	(195,101,110110111101)	bubble
MT	196	.	TACTAAAGT	CACTAAAGT,CACTAAAGC	100	fa	VT=S,M;AC=1,1	GT	(196,101,110110111101)	bubble
MT	197	.	A	G	100	fa	VT=S;AC=1	GT	(197,101,110110111101)	bubble
MT	198	.	C	T	100	fa	VT=S;AC=5	GT	(198,100,110110111111)	bubble
MT	199	.	TAAAGT	CAAAGT,CAAAGC,CAAAAC	100	fa	VT=S,M,M;AC=81,37,3	GT	(199,100,110110111101)	bubble
MT	200	.	A	G	100	fa	VT=S;AC=107	GT	(200,100,110110111101)	bubble
MT	201	.	A	G	100	fa	VT=S;AC=1	GT	(201,100,110110111101)	bubble
MT	202	.	A	G	100	fa	VT=S;AC=4	GT	(202,100,110110111101)	bubble
MT	203	.	GT	AC	100	fa	VT=M;AC=4	GT	(203,100,110110111101)	bubble
MT	204	.	T	C	100	fa	VT=S;AC=88	GT	(204,100,110110111101)	bubble
MT	207	.	G	A	100	fa	VT=S;AC=103	GT	(207,100,110110111101)	bubble
MT	209	.	T	C	100	fa	VT=S;AC=1	GT	(209,100,110110111101)	bubble
MT	210	.	A	G	100	fa	VT=S;AC=34	GT	(210,100,110110111101)	bubble
MT	211	.	A	G	100	fa	VT=S;AC=1	GT	(211,100,110110111101)	bubble
MT	214	.	A	G	100	fa	VT=S;AC=26	GT	(214,100,110110111101)	bubble
MT	215	.	A	G	100	fa	VT=S;AC=17	GT	(215,100,110110111101)	bubble
MT	217	.	T	C	100	fa	VT=S;AC=23	GT	(217,100,110110111101)	bubble
MT	225	.	GT	AC,AT,TT	100	fa	VT=M,S,S;AC=5,4,1	GT	(225,-1,111111111111)	bridge
MT	226	.	T	C	100	fa	VT=S;AC=1	GT	(226,-1,111111111111)	bridge
MT	227	.	A	G	100	fa	VT=S;AC=4	GT	(227,-1,111111111111)	bridge
MT	228	.	G	A,T	100	fa	VT=S,S;AC=35,1	GT	(228,-1,111111111111)	bridge
MT	234	.	AA	GA,GG	100	fa	VT=S,M;AC=35,1	GT	(234,99,111111111111)	bubble
MT	235	.	A	G	100	fa	VT=S;AC=148	GT	(235,99,000000000001)	bubble
MT	236	.	T	C	100	fa	VT=S;AC=52	GT	(236,99,000000000001)	bubble
MT	239	.	T	C	100	fa	VT=S;AC=19	GT	(239,99,000000000001)	bubble
MT	240	.	A	G	100	fa	VT=S;AC=5	GT	(240,99,000000000001)	bubble
MT	241	.	A	G	100	fa	VT=S;AC=4	GT	(241,99,000000000001)	bubble
MT	242	.	C	T	100	fa	VT=S;AC=9	GT	(242,99,000000000001)	bubble
MT	244	.	A	G	100	fa	VT=S;AC=9	GT	(244,99,000000000001)	bubble
MT	246	.	TG	CG,T	100	fa	VT=S,I;AC=21,1	GT	(246,99,000000000001)	bubble
MT	247	.	GAA	AAA,G	100	fa	VT=S,I;AC=178,1	GT	(247,99,000000000001)	bubble
MT	248	.	AA	A	100	fa	VT=I;AC=172	GT	(248,99,000000000001)	bubble
MT	249	.	A	G	100	fa	VT=S;AC=3	GT	(249,99,000000000001)	bubble
MT	250	.	T	C	100	fa	VT=S;AC=8	GT	(250,99,000000000001)	bubble
MT	251	.	G	A	100	fa	VT=S;AC=2	GT	(251,99,000000000001)	bubble
MT	257	.	A	G	100	fa	VT=S;AC=5	GT	(257,-1,111111111111)	bridge
MT	259	.	A	G	100	fa	VT=S;AC=4	GT	(259,-1,111111111111)	bridge
MT	260	.	G	A	100	fa	VT=S;AC=3	GT	(260,-1,111111111111)	bridge
MT	262	.	CA	TG	100	fa	VT=M;AC=3	GT	(262,98,111111111111)	bubble
MT	263	.	AC	GC,GT	100	fa	VT=S,M;AC=2496,4	GT	(263,98,000000000001)	bubble
MT	266	.	T	C	100	fa	VT=S;AC=2	GT	(266,98,000000000001)	bubble
MT	267	.	T	C	100	fa	VT=S;AC=1	GT	(267,98,000000000001)	bubble
MT	269	.	C	T	100	fa	VT=S;AC=1	GT	(269,98,000000000001)	bubble
MT	271	.	C	T	100	fa	VT=S;AC=11	GT	(271,98,000000000001)	bubble
MT	272	.	A	G	100	fa	VT=S;AC=2	GT	(272,98,000000000001)	bubble
MT	275	.	G	A	100	fa	VT=S;AC=1	GT	(275,98,000000000001)	bubble
MT	279	.	T	C	100	fa	VT=S;AC=5	GT	(279,98,000000000001)	bubble
MT	281	.	A	G	100	fa	VT=S;AC=2	GT	(281,98,000000000001)	bubble
MT	282	.	T	C	100	fa	VT=S;AC=5	GT	(282,98,000000000001)	bubble
MT	285	.	C	T	100	fa	VT=S;AC=8	GT	(285,-1,111111111111)	bridge
MT	288	.	AAAA	A	100	fa	VT=I;AC=1	GT	(288,-1,111111111111)	bridge
MT	289	.	AAA	A	100	fa	VT=I;AC=33	GT	(289,-1,111111111111)	bridge
MT	292	.	T	C,A	100	fa	VT=S,S;AC=2,1	GT	(292,-1,111111111111)	bridge
MT	293	.	T	C	100	fa	VT=S;AC=1	GT	(293,-1,111111111111)	bridge
MT	294	.	T	C	100	fa	VT=S;AC=5	GT	(294,-1,111111111111)	bridge
MT	295	.	C	T	100	fa	VT=S;AC=50	GT	(295,-1,111111111111)	bridge
MT	296	.	C	T	100	fa	VT=S;AC=1	GT	(296,-1,111111111111)	bridge
MT	297	.	A	G	100	fa	VT=S;AC=34	GT	(297,-1,111111111111)	bridge
MT	298	.	CC	TC,C	100	fa	VT=S,I;AC=5,1	GT	(298,-1,111111111111)	bridge
MT	299	.	C	A	100	fa	VT=S;AC=1	GT	(299,-1,111111111111)	bridge
MT	302	.	A	C	100	fa	VT=S;AC=1	GT	(302,-1,111111111111)	bridge
MT	305	.	CCCCC	C	100	fa	VT=I;AC=1	GT	(305,-1,111111111111)	bridge
MT	306	.	CCCC	C	100	fa	VT=I;AC=1	GT	(306,-1,111111111111)	bridge
MT	307	.	CCC	C	100	fa	VT=I;AC=1	GT	(307,-1,111111111111)	bridge
MT	308	.	CCTCCCC	CTCCCC,C	100	fa	VT=I,I;AC=5,1	GT	(308,-1,111111111111)	bridge
MT	309	.	CT	TC,TT	100	fa	VT=M,S;AC=7,1	GT	(309,97,111111111111)	bubble
MT	310	.	T	C	100	fa	VT=S;AC=13	GT	(310,97,010001001101)	bubble
MT	311	.	CCCC	C	100	fa	VT=I;AC=1	GT	(311,97,010001001101)	bubble
MT	313	.	CCC	C,CC	100	fa	VT=I,I;AC=3,2	GT	(313,97,010001001101)	bubble
MT	314	.	CC	C	100	fa	VT=I;AC=10	GT	(314,97,010001001101)	bubble
MT	316	.	G	A,C	100	fa	VT=S,S;AC=55,1	GT	(317,95,000000001001)	bubble
MT	318	.	TT	CT,T	100	fa	VT=S,I;AC=10,1	GT	(319,95,000000001001)	bubble
MT	319	.	T	C	100	fa	VT=S;AC=5	GT	(320,95,000000001001)	bubble
MT	324	.	C	T	100	fa	VT=S;AC=2	GT	(325,95,000000001001)	bubble
MT	325	.	C	T	100	fa	VT=S;AC=44	GT	(326,95,000000001001)	bubble
MT	326	.	A	G	100	fa	VT=S;AC=4	GT	(327,95,000000001001)	bubble
MT	327	.	C	T	100	fa	VT=S;AC=3	GT	(328,95,000000001001)	bubble
MT	329	.	G	A	100	fa	VT=S;AC=2	GT	(330,95,000000001001)	bubble
MT	332	.	C	T	100	fa	VT=S;AC=6	GT	(333,-1,111111111111)	bridge
MT	334	.	T	C	100	fa	VT=S;AC=3	GT	(335,-1,111111111111)	bridge
MT	335	.	A	G	100	fa	VT=S;AC=3	GT	(336,-1,111111111111)	bridge
MT	336	.	AA	A	100	fa	VT=I;AC=1	GT	(337,-1,111111111111)	bridge
MT	337	.	A	G	100	fa	VT=S;AC=1	GT	(338,-1,111111111111)	bridge
MT	338	.	C	T	100	fa	VT=S;AC=3	GT	(339,-1,111111111111)	bridge
MT	340	.	C	T	100	fa	VT=S;AC=5	GT	(341,-1,111111111111)	bridge
MT	357	.	A	G	100	fa	VT=S;AC=79	GT	(358,-1,111111111111)	bridge
MT	368	.	A	G	100	fa	VT=S;AC=5	GT	(369,-1,111111111111)	bridge
MT	370	.	C	A	100	fa	VT=S;AC=3	GT	(371,-1,111111111111)	bridge
MT	371	.	C	T	100	fa	VT=S;AC=2	GT	(372,-1,111111111111)	bridge
MT	372	.	T	C	100	fa	VT=S;AC=5	GT	(373,-1,111111111111)	bridge
MT	373	.	A	G	100	fa	VT=S;AC=15	GT	(374,-1,111111111111)	bridge
MT	374	.	A	G	100	fa	VT=S;AC=7	GT	(375,-1,111111111111)	bridge
MT	375	.	C	A,T	100	fa	VT=S,S;AC=2,1	GT	(376,-1,111111111111)	bridge
MT	377	.	C	T	100	fa	VT=S;AC=1	GT	(378,-1,111111111111)	bridge
MT	384	.	A	G	100	fa	VT=S;AC=2	GT	(385,-1,111111111111)	bridge
MT	385	.	A	G	100	fa	VT=S;AC=9	GT	(386,-1,111111111111)	bridge
MT	390	.	A	T,G	100	fa	VT=S,S;AC=1,1	GT	(391,-1,111111111111)	bridge
MT	391	.	T	C	100	fa	VT=S;AC=3	GT	(392,-1,111111111111)	bridge
MT	392	.	T	C	100	fa	VT=S;AC=2	GT	(393,-1,111111111111)	bridge
MT	393	.	T	C	100	fa	VT=S;AC=1	GT	(394,-1,111111111111)	bridge
MT	408	.	T	A	100	fa	VT=S;AC=4	GT	(409,-1,111111111111)	bridge
MT	416	.	T	A	100	fa	VT=S;AC=1	GT	(417,-1,111111111111)	bridge
MT	417	.	G	A	100	fa	VT=S;AC=4	GT	(418,-1,111111111111)	bridge
MT	418	.	C	T	100	fa	VT=S;AC=16	GT	(419,-1,111111111111)	bridge
MT	431	.	C	T	100	fa	VT=S;AC=5	GT	(432,-1,111111111111)	bridge
MT	444	.	A	G	100	fa	VT=S;AC=2	GT	(445,-1,111111111111)	bridge
MT	447	.	C	G	100	fa	VT=S;AC=22	GT	(448,-1,111111111111)	bridge
MT	450	.	T	C	100	fa	VT=S;AC=1	GT	(452,94,111111011111)	bubble
MT	453	.	TTT	ATT,T,CTT	100	fa	VT=S,I,S;AC=1,1,1	GT	(455,94,111111011111)	bubble
MT	454	.	TT	CC	100	fa	VT=M;AC=1	GT	(456,94,111111011111)	bubble
MT	456	.	C	T	100	fa	VT=S;AC=50	GT	(458,94,111111011111)	bubble
MT	458	.	CC	C	100	fa	VT=I;AC=1	GT	(460,94,111111011111)	bubble
MT	460	.	T	C,A	100	fa	VT=S,S;AC=10,1	GT	(462,94,111111011111)	bubble
MT	461	.	C	T	100	fa	VT=S;AC=20	GT	(463,94,111111011111)	bubble
MT	462	.	C	T	100	fa	VT=S;AC=45	GT	(464,94,111111011111)	bubble
MT	463	.	C	T	100	fa	VT=S;AC=7	GT	(465,94,111111011111)	bubble
MT	466	.	T	C	100	fa	VT=S;AC=2	GT	(468,94,111111011111)	bubble
MT	469	.	C	T	100	fa	VT=S;AC=1	GT	(471,94,111111011111)	bubble
MT	470	.	A	G	100	fa	VT=S;AC=2	GT	(472,94,111111111111)	bubble
MT	471	.	T	C	100	fa	VT=S;AC=2	GT	(473,-1,111111111111)	bridge
MT	475	.	A	G	100	fa	VT=S;AC=1	GT	(477,-1,111111111111)	bridge
MT	477	.	T	C	100	fa	VT=S;AC=13	GT	(479,-1,111111111111)	bridge
MT	479	.	A	G	100	fa	VT=S;AC=8	GT	(481,-1,111111111111)	bridge
MT	480	.	T	C	100	fa	VT=S;AC=14	GT	(482,-1,111111111111)	bridge
MT	481	.	C	T	100	fa	VT=S;AC=1	GT	(483,-1,111111111111)	bridge
MT	482	.	T	C	100	fa	VT=S;AC=44	GT	(484,-1,111111111111)	bridge
MT	483	.	C	T	100	fa	VT=S;AC=1	GT	(485,-1,111111111111)	bridge
MT	485	.	T	C	100	fa	VT=S;AC=17	GT	(487,-1,111111111111)	bridge
MT	487	.	A	G	100	fa	VT=S;AC=1	GT	(489,-1,111111111111)	bridge
MT	489	.	T	C	100	fa	VT=S;AC=654	GT	(491,-1,111111111111)	bridge
MT	491	.	C	T	100	fa	VT=S;AC=1	GT	(493,-1,111111111111)	bridge
MT	493	.	A	G	100	fa	VT=S;AC=45	GT	(495,-1,111111111111)	bridge
MT	494	.	C	T,G	100	fa	VT=S,S;AC=3,1	GT	(496,-1,111111111111)	bridge
MT	497	.	CC	C,TC	100	fa	VT=I,S;AC=34,21	GT	(499,-1,111111111111)	bridge
MT	499	.	G	A	100	fa	VT=S;AC=143	GT	(501,-1,111111111111)	bridge
MT	503	.	A	G,C	100	fa	VT=S,S;AC=1,1	GT	(505,-1,111111111111)	bridge
MT	504	.	T	C	100	fa	VT=S;AC=2	GT	(506,-1,111111111111)	bridge
MT	507	.	T	C	100	fa	VT=S;AC=2	GT	(509,-1,111111111111)	bridge
MT	508	.	A	G	100	fa	VT=S;AC=7	GT	(510,-1,111111111111)	bridge
MT	510	.	C	T	100	fa	VT=S;AC=1	GT	(512,-1,111111111111)	bridge
MT	511	.	C	T	100	fa	VT=S;AC=9	GT	(513,-1,111111111111)	bridge
MT	513	.	G	A,T	100	fa	VT=S,S;AC=27,1	GT	(515,-1,111111111111)	bridge
MT	517	.	A	T,G	100	fa	VT=S,S;AC=2,1	GT	(519,-1,111111111111)	bridge
MT	518	.	C	T	100	fa	VT=S;AC=3	GT	(520,-1,111111111111)	bridge
MT	520	.	CAC	C	100	fa	VT=I;AC=1	GT	(522,-1,111111111111)	bridge
MT	523	.	A	G	100	fa	VT=S;AC=1	GT	(525,93,100000000101)	bubble
MT	524	.	C	T	100	fa	VT=S;AC=2	GT	(526,93,100000000101)	bubble
MT	527	.	C	T	100	fa	VT=S;AC=1	GT	(529,93,100000000101)	bubble
MT	533	.	A	G	100	fa	VT=S;AC=8	GT	(535,93,100000000101)	bubble
MT	534	.	C	T	100	fa	VT=S;AC=16	GT	(536,93,100000000101)	bubble
MT	535	.	C	T	100	fa	VT=S;AC=3	GT	(537,93,100000000101)	bubble
MT	537	.	C	T	100	fa	VT=S;AC=3	GT	(539,-1,111111111111)	bridge
MT	542	.	C	T	100	fa	VT=S;AC=1	GT	(544,-1,111111111111)	bridge
MT	545	.	G	A	100	fa	VT=S;AC=1	GT	(547,-1,111111111111)	bridge
MT	546	.	A	G	100	fa	VT=S;AC=1	GT	(548,-1,111111111111)	bridge
MT	547	.	A	G	100	fa	VT=S;AC=3	GT	(549,-1,111111111111)	bridge
MT	548	.	C	T	100	fa	VT=S;AC=6	GT	(550,-1,111111111111)	bridge
MT	549	.	C	T	100	fa	VT=S;AC=1	GT	(551,-1,111111111111)	bridge
MT	551	.	A	G	100	fa	VT=S;AC=1	GT	(553,-1,111111111111)	bridge
MT	560	.	C	T	100	fa	VT=S;AC=1	GT	(562,-1,111111111111)	bridge
MT	568	.	C	T	100	fa	VT=S;AC=1	GT	(570,-1,111111111111)	bridge
MT	569	.	C	T	100	fa	VT=S;AC=3	GT	(571,-1,111111111111)	bridge
MT	571	.	C	T	100	fa	VT=S;AC=1	GT	(573,-1,111111111111)	bridge
MT	573	.	C	T	100	fa	VT=S;AC=1	GT	(575,92,111111111111)	bubble
MT	574	.	A	G	100	fa	VT=S;AC=4	GT	(576,92,111111111101)	bubble
MT	575	.	C	T	100	fa	VT=S;AC=1	GT	(577,92,111111111101)	bubble
MT	576	.	A	T	100	fa	VT=S;AC=1	GT	(578,92,111111111101)	bubble
MT	592	.	C	T	100	fa	VT=S;AC=1	GT	(596,91,111011111111)	bubble
MT	593	.	T	C,A	100	fa	VT=S,S;AC=15,2	GT	(597,91,111011111111)	bubble
MT	606	.	A	G	100	fa	VT=S;AC=6	GT	(610,91,111011111111)	bubble
MT	619	.	T	C	100	fa	VT=S;AC=2	GT	(623,-1,111111111111)	bridge
MT	629	.	T	C	100	fa	VT=S;AC=7	GT	(633,-1,111111111111)	bridge
MT	631	.	A	G	100	fa	VT=S;AC=1	GT	(635,90,111111111111)	bubble
MT	633	.	A	G	100	fa	VT=S;AC=3	GT	(637,90,111111111011)	bubble
MT	634	.	T	C	100	fa	VT=S;AC=1	GT	(638,90,111111111011)	bubble
MT	636	.	A	G	100	fa	VT=S;AC=2	GT	(640,90,111111111011)	bubble
MT	644	.	A	G	100	fa	VT=S;AC=3	GT	(648,90,111111111011)	bubble
MT	647	.	A	G	100	fa	VT=S;AC=1	GT	(651,90,111111111011)	bubble
MT	648	.	A	G	100	fa	VT=S;AC=1	GT	(652,90,111111111011)	bubble
MT	650	.	T	C	100	fa	VT=S;AC=3	GT	(654,90,111111111011)	bubble
MT	663	.	A	G	100	fa	VT=S;AC=142	GT	(667,89,000000000001)	bubble
MT	676	.	G	A	100	fa	VT=S;AC=2	GT	(680,89,000000000001)	bubble
MT	679	.	C	A	100	fa	VT=S;AC=1	GT	(683,89,000000000001)	bubble
MT	680	.	T	C	100	fa	VT=S;AC=42	GT	(684,89,000000000001)	bubble
MT	681	.	T	C	100	fa	VT=S;AC=8	GT	(685,89,000000000001)	bubble
MT	709	.	GT	AT,AC	100	fa	VT=S,M;AC=344,78	GT	(713,-1,111111111111)	bridge
MT	710	.	T	C	100	fa	VT=S;AC=2	GT	(714,-1,111111111111)	bridge
MT	711	.	T	C	100	fa	VT=S;AC=3	GT	(715,-1,111111111111)	bridge
MT	714	.	A	G	100	fa	VT=S;AC=1	GT	(718,-1,111111111111)	bridge
MT	717	.	G	A	100	fa	VT=S;AC=1	GT	(721,-1,111111111111)	bridge
MT	719	.	G	A	100	fa	VT=S;AC=7	GT	(723,-1,111111111111)	bridge
MT	720	.	T	C	100	fa	VT=S;AC=2	GT	(724,-1,111111111111)	bridge
MT	721	.	T	C,A	100	fa	VT=S,S;AC=3,1	GT	(725,-1,111111111111)	bridge
MT	723	.	A	G,C	100	fa	VT=S,S;AC=14,4	GT	(727,-1,111111111111)	bridge
MT	730	.	A	G	100	fa	VT=S;AC=1	GT	(734,-1,111111111111)	bridge
MT	731	.	A	G	100	fa	VT=S;AC=7	GT	(735,-1,111111111111)	bridge
MT	735	.	A	G	100	fa	VT=S;AC=5	GT	(739,-1,111111111111)	bridge
MT	738	.	A	G	100	fa	VT=S;AC=1	GT	(742,-1,111111111111)	bridge
MT	739	.	C	T	100	fa	VT=S;AC=3	GT	(743,-1,111111111111)	bridge
MT	741	.	A	G	100	fa	VT=S;AC=1	GT	(745,-1,111111111111)	bridge
MT	742	.	T	C	100	fa	VT=S;AC=2	GT	(746,-1,111111111111)	bridge
MT	747	.	A	G	100	fa	VT=S;AC=2	GT	(751,-1,111111111111)	bridge
MT	748	.	G	A	100	fa	VT=S;AC=2	GT	(752,-1,111111111111)	bridge
MT	750	.	AA	GA,GG	100	fa	VT=S,M;AC=2503,1	GT	(754,88,000000000001)	bubble
MT	752	.	C	T,A	100	fa	VT=S,S;AC=15,1	GT	(756,88,000000000001)	bubble
MT	753	.	A	T	100	fa	VT=S;AC=1	GT	(757,88,000000000001)	bubble
MT	761	.	A	G	100	fa	VT=S;AC=1	GT	(765,88,000000000001)	bubble
MT	769	.	G	A	100	fa	VT=S;AC=415	GT	(773,88,000000000001)	bubble
MT	770	.	C	T	100	fa	VT=S;AC=3	GT	(774,88,000000000001)	bubble
MT	783	.	A	G	100	fa	VT=S;AC=2	GT	(787,-1,111111111111)	bridge
MT	789	.	T	C,A	100	fa	VT=S,S;AC=2,1	GT	(793,-1,111111111111)	bridge
MT	796	.	G	T	100	fa	VT=S;AC=1	GT	(800,-1,111111111111)	bridge
MT	799	.	A	G	100	fa	VT=S;AC=1	GT	(803,-1,111111111111)	bridge
MT	813	.	A	G	100	fa	VT=S;AC=2	GT	(817,-1,111111111111)	bridge
MT	824	.	T	C	100	fa	VT=S;AC=4	GT	(828,-1,111111111111)	bridge
MT	825	.	T	A	100	fa	VT=S;AC=179	GT	(829,-1,111111111111)	bridge
MT	826	.	A	G	100	fa	VT=S;AC=1	GT	(830,-1,111111111111)	bridge
MT	827	.	A	G	100	fa	VT=S;AC=108	GT	(831,-1,111111111111)	bridge
MT	850	.	T	C	100	fa	VT=S;AC=4	GT	(854,-1,111111111111)	bridge
MT	851	.	A	G	100	fa	VT=S;AC=5	GT	(855,-1,111111111111)	bridge
MT	856	.	A	G	100	fa	VT=S;AC=1	GT	(860,-1,111111111111)	bridge
MT	868	.	C	T	100	fa	VT=S;AC=1	GT	(872,-1,111111111111)	bridge
MT	869	.	C	T	100	fa	VT=S;AC=3	GT	(873,-1,111111111111)	bridge
MT	870	.	C	T	100	fa	VT=S;AC=13	GT	(874,-1,111111111111)	bridge
MT	896	.	A	G	100	fa	VT=S;AC=4	GT	(900,-1,111111111111)	bridge
MT	921	.	T	C	100	fa	VT=S;AC=49	GT	(925,-1,111111111111)	bridge
MT	930	.	G	A	100	fa	VT=S;AC=32	GT	(934,-1,111111111111)	bridge
MT	942	.	A	G	100	fa	VT=S;AC=3	GT	(946,-1,111111111111)	bridge
MT	951	.	G	A	100	fa	VT=S;AC=6	GT	(955,-1,111111111111)	bridge
MT	953	.	T	C	100	fa	VT=S;AC=2	GT	(957,-1,111111111111)	bridge
MT	954	.	C	T	100	fa	VT=S;AC=6	GT	(958,-1,111111111111)	bridge
MT	959	.	CC	C	100	fa	VT=I;AC=1	GT	(963,-1,111111111111)	bridge
MT	961	.	T	C,G	100	fa	VT=S,S;AC=13,2	GT	(965,-1,111111111111)	bridge
MT	973	.	C	T	100	fa	VT=S;AC=1	GT	(977,-1,111111111111)	bridge
MT	979	.	C	T	100	fa	VT=S;AC=1	GT	(983,-1,111111111111)	bridge
MT	980	.	T	C	100	fa	VT=S;AC=21	GT	(984,-1,111111111111)	bridge
MT	988	.	G	A	100	fa	VT=S;AC=1	GT	(992,-1,111111111111)	bridge
MT	990	.	T	C	100	fa	VT=S;AC=6	GT	(994,-1,111111111111)	bridge
MT	994	.	A	G	100	fa	VT=S;AC=1	GT	(998,-1,111111111111)	bridge
MT	998	.	A	G	100	fa	VT=S;AC=1	GT	(1002,-1,111111111111)	bridge
MT	1001	.	C	A	100	fa	VT=S;AC=1	GT	(1005,-1,111111111111)	bridge
MT	1005	.	T	C	100	fa	VT=S;AC=14	GT	(1009,-1,111111111111)	bridge
MT	1007	.	G	A	100	fa	VT=S;AC=6	GT	(1011,-1,111111111111)	bridge
MT	1008	.	A	G	100	fa	VT=S;AC=6	GT	(1012,-1,111111111111)	bridge
MT	1009	.	C	T	100	fa	VT=S;AC=3	GT	(1013,-1,111111111111)	bridge
MT	1018	.	G	A	100	fa	VT=S;AC=418	GT	(1022,-1,111111111111)	bridge
MT	1027	.	A	G	100	fa	VT=S;AC=1	GT	(1031,-1,111111111111)	bridge
MT	1039	.	A	G	100	fa	VT=S;AC=1	GT	(1043,-1,111111111111)	bridge
MT	1040	.	T	C	100	fa	VT=S;AC=7	GT	(1044,-1,111111111111)	bridge
MT	1041	.	A	G	100	fa	VT=S;AC=5	GT	(1045,-1,111111111111)	bridge
MT	1048	.	C	T	100	fa	VT=S;AC=55	GT	(1052,-1,111111111111)	bridge
MT	1053	.	A	G,T	100	fa	VT=S,S;AC=2,2	GT	(1057,-1,111111111111)	bridge
MT	1095	.	T	C	100	fa	VT=S;AC=2	GT	(1099,-1,111111111111)	bridge
MT	1107	.	T	C	100	fa	VT=S;AC=26	GT	(1111,-1,111111111111)	bridge
MT	1117	.	A	G	100	fa	VT=S;AC=1	GT	(1121,-1,111111111111)	bridge
MT	1118	.	A	G,T	100	fa	VT=S,S;AC=2,1	GT	(1122,-1,111111111111)	bridge
MT	1119	.	T	C	100	fa	VT=S;AC=16	GT	(1123,-1,111111111111)	bridge
MT	1148	.	A	G	100	fa	VT=S;AC=1	GT	(1152,-1,111111111111)	bridge
MT	1187	.	T	C	100	fa	VT=S;AC=1	GT	(1191,-1,111111111111)	bridge
MT	1189	.	T	C	100	fa	VT=S;AC=29	GT	(1193,-1,111111111111)	bridge
MT	1192	.	C	T	100	fa	VT=S;AC=1	GT	(1196,-1,111111111111)	bridge
MT	1193	.	T	C	100	fa	VT=S;AC=5	GT	(1197,-1,111111111111)	bridge
MT	1211	.	G	A	100	fa	VT=S;AC=7	GT	(1215,-1,111111111111)	bridge
MT	1222	.	A	G	100	fa	VT=S;AC=1	GT	(1226,-1,111111111111)	bridge
MT	1236	.	C	T	100	fa	VT=S;AC=2	GT	(1240,-1,111111111111)	bridge
MT	1243	.	T	C	100	fa	VT=S;AC=25	GT	(1247,-1,111111111111)	bridge
MT	1273	.	G	A	100	fa	VT=S;AC=1	GT	(1277,-1,111111111111)	bridge
MT	1285	.	G	T	100	fa	VT=S;AC=1	GT	(1289,-1,111111111111)	bridge
MT	1289	.	G	A	100	fa	VT=S;AC=1	GT	(1293,-1,111111111111)	bridge
MT	1290	.	C	T	100	fa	VT=S;AC=1	GT	(1294,-1,111111111111)	bridge
MT	1291	.	T	C	100	fa	VT=S;AC=3	GT	(1295,-1,111111111111)	bridge
MT	1292	.	A	G	100	fa	VT=S;AC=1	GT	(1296,-1,111111111111)	bridge
MT	1299	.	A	G	100	fa	VT=S;AC=2	GT	(1303,-1,111111111111)	bridge
MT	1303	.	G	A	100	fa	VT=S;AC=14	GT	(1307,-1,111111111111)	bridge
MT	1307	.	G	A	100	fa	VT=S;AC=1	GT	(1311,-1,111111111111)	bridge
MT	1309	.	A	G	100	fa	VT=S;AC=4	GT	(1313,-1,111111111111)	bridge
MT	1310	.	C	T	100	fa	VT=S;AC=3	GT	(1314,-1,111111111111)	bridge
MT	1341	.	C	T	100	fa	VT=S;AC=1	GT	(1345,-1,111111111111)	bridge
MT	1342	.	C	T	100	fa	VT=S;AC=3	GT	(1346,-1,111111111111)	bridge
MT	1352	.	C	T	100	fa	VT=S;AC=1	GT	(1356,-1,111111111111)	bridge
MT	1377	.	C	A	100	fa	VT=S;AC=1	GT	(1381,-1,111111111111)	bridge
MT	1382	.	A	C	100	fa	VT=S;AC=21	GT	(1386,-1,111111111111)	bridge
MT	1383	.	A	G	100	fa	VT=S;AC=2	GT	(1387,-1,111111111111)	bridge
MT	1391	.	T	C	100	fa	VT=S;AC=1	GT	(1395,-1,111111111111)	bridge
MT	1393	.	G	A	100	fa	VT=S;AC=4	GT	(1397,-1,111111111111)	bridge
MT	1406	.	T	C	100	fa	VT=S;AC=11	GT	(1410,-1,111111111111)	bridge
MT	1407	.	T	C	100	fa	VT=S;AC=2	GT	(1411,-1,111111111111)	bridge
MT	1413	.	T	C	100	fa	VT=S;AC=6	GT	(1417,-1,111111111111)	bridge
MT	1415	.	G	A	100	fa	VT=S;AC=2	GT	(1419,-1,111111111111)	bridge
MT	1420	.	T	C	100	fa	VT=S;AC=9	GT	(1424,-1,111111111111)	bridge
MT	1438	.	A	G	100	fa	VT=S;AC=2419	GT	(1442,87,000000000001)	bubble
MT	1442	.	G	A	100	fa	VT=S;AC=77	GT	(1446,87,000000000001)	bubble
MT	1443	.	T	C	100	fa	VT=S;AC=1	GT	(1447,87,000000000001)	bubble
MT	1452	.	T	C	100	fa	VT=S;AC=7	GT	(1456,87,000000000001)	bubble
MT	1453	.	A	G	100	fa	VT=S;AC=6	GT	(1457,87,000000000001)	bubble
MT	1462	.	G	T,A	100	fa	VT=S,S;AC=6,5	GT	(1466,-1,111111111111)	bridge
MT	1473	.	C	T	100	fa	VT=S;AC=1	GT	(1477,-1,111111111111)	bridge
MT	1503	.	G	A	100	fa	VT=S;AC=7	GT	(1507,-1,111111111111)	bridge
MT	1508	.	C	T	100	fa	VT=S;AC=9	GT	(1512,-1,111111111111)	bridge
MT	1520	.	T	C	100	fa	VT=S;AC=2	GT	(1524,-1,111111111111)	bridge
MT	1530	.	A	G	100	fa	VT=S;AC=1	GT	(1534,-1,111111111111)	bridge
MT	1531	.	C	T	100	fa	VT=S;AC=8	GT	(1535,-1,111111111111)	bridge
MT	1541	.	T	C	100	fa	VT=S;AC=10	GT	(1545,-1,111111111111)	bridge
MT	1585	.	A	G	100	fa	VT=S;AC=1	GT	(1589,-1,111111111111)	bridge
MT	1597	.	C	T	100	fa	VT=S;AC=2	GT	(1601,-1,111111111111)	bridge
MT	1598	.	G	A	100	fa	VT=S;AC=34	GT	(1602,-1,111111111111)	bridge
MT	1601	.	C	T	100	fa	VT=S;AC=1	GT	(1605,-1,111111111111)	bridge
MT	1607	.	T	C	100	fa	VT=S;AC=3	GT	(1611,-1,111111111111)	bridge
MT	1619	.	C	T	100	fa	VT=S;AC=1	GT	(1623,-1,111111111111)	bridge
MT	1625	.	A	G	100	fa	VT=S;AC=1	GT	(1629,-1,111111111111)	bridge
MT	1643	.	A	G	100	fa	VT=S;AC=1	GT	(1647,-1,111111111111)	bridge
MT	1647	.	T	C	100	fa	VT=S;AC=1	GT	(1651,-1,111111111111)	bridge
MT	1664	.	G	A	100	fa	VT=S;AC=17	GT	(1668,-1,111111111111)	bridge
MT	1676	.	A	G	100	fa	VT=S;AC=5	GT	(1680,-1,111111111111)	bridge
MT	1677	.	C	T	100	fa	VT=S;AC=2	GT	(1681,-1,111111111111)	bridge
MT	1686	.	A	G	100	fa	VT=S;AC=1	GT	(1690,-1,111111111111)	bridge
MT	1692	.	A	G	100	fa	VT=S;AC=2	GT	(1696,-1,111111111111)	bridge
MT	1693	.	C	T	100	fa	VT=S;AC=1	GT	(1697,-1,111111111111)	bridge
MT	1694	.	T	C	100	fa	VT=S;AC=11	GT	(1698,-1,111111111111)	bridge
MT	1700	.	T	C	100	fa	VT=S;AC=8	GT	(1704,-1,111111111111)	bridge
MT	1703	.	C	T	100	fa	VT=S;AC=3	GT	(1707,-1,111111111111)	bridge
MT	1706	.	C	T	100	fa	VT=S;AC=26	GT	(1710,-1,111111111111)	bridge
MT	1709	.	G	A	100	fa	VT=S;AC=7	GT	(1713,-1,111111111111)	bridge
MT	1711	.	C	T	100	fa	VT=S;AC=2	GT	(1715,-1,111111111111)	bridge
MT	1715	.	C	T	100	fa	VT=S;AC=2	GT	(1719,-1,111111111111)	bridge
MT	1717	.	T	C	100	fa	VT=S;AC=5	GT	(1721,-1,111111111111)	bridge
MT	1719	.	G	A	100	fa	VT=S;AC=87	GT	(1723,-1,111111111111)	bridge
MT	1721	.	C	T	100	fa	VT=S;AC=14	GT	(1725,-1,111111111111)	bridge
MT	1734	.	C	T	100	fa	VT=S;AC=9	GT	(1738,-1,111111111111)	bridge
MT	1735	.	A	G	100	fa	VT=S;AC=1	GT	(1739,86,111111111111)	bubble
MT	1736	.	A	G	100	fa	VT=S;AC=139	GT	(1740,86,000000000001)	bubble
MT	1737	.	A	G	100	fa	VT=S;AC=1	GT	(1741,86,000000000001)	bubble
MT	1738	.	T	C	100	fa	VT=S;AC=79	GT	(1742,86,000000000001)	bubble
MT	1746	.	A	G	100	fa	VT=S;AC=1	GT	(1750,86,000000000001)	bubble
MT	1762	.	A	G	100	fa	VT=S;AC=1	GT	(1766,-1,111111111111)	bridge
MT	1763	.	A	G	100	fa	VT=S;AC=1	GT	(1767,-1,111111111111)	bridge
MT	1780	.	T	C	100	fa	VT=S;AC=24	GT	(1784,-1,111111111111)	bridge
MT	1788	.	C	T	100	fa	VT=S;AC=1	GT	(1792,-1,111111111111)	bridge
MT	1804	.	A	G	100	fa	VT=S;AC=5	GT	(1808,-1,111111111111)	bridge
MT	1806	.	T	C	100	fa	VT=S;AC=1	GT	(1810,-1,111111111111)	bridge
MT	1808	.	A	G	100	fa	VT=S;AC=5	GT	(1812,-1,111111111111)	bridge
MT	1809	.	T	C	100	fa	VT=S;AC=4	GT	(1813,-1,111111111111)	bridge
MT	1811	.	A	G	100	fa	VT=S;AC=132	GT	(1815,-1,111111111111)	bridge
MT	1819	.	T	C	100	fa	VT=S;AC=3	GT	(1823,-1,111111111111)	bridge
MT	1821	.	AT	GT,GC	100	fa	VT=S,M;AC=1,1	GT	(1825,-1,111111111111)	bridge
MT	1822	.	T	C	100	fa	VT=S;AC=25	GT	(1826,-1,111111111111)	bridge
MT	1824	.	T	C	100	fa	VT=S;AC=15	GT	(1828,-1,111111111111)	bridge
MT	1836	.	A	G	100	fa	VT=S;AC=2	GT	(1840,-1,111111111111)	bridge
MT	1842	.	A	G	100	fa	VT=S;AC=6	GT	(1846,-1,111111111111)	bridge
MT	1861	.	T	C	100	fa	VT=S;AC=1	GT	(1865,-1,111111111111)	bridge
MT	1888	.	G	A	100	fa	VT=S;AC=140	GT	(1892,-1,111111111111)	bridge
MT	1892	.	A	G	100	fa	VT=S;AC=2	GT	(1896,-1,111111111111)	bridge
MT	1894	.	G	A	100	fa	VT=S;AC=1	GT	(1898,-1,111111111111)	bridge
MT	1900	.	A	G	100	fa	VT=S;AC=3	GT	(1904,-1,111111111111)	bridge
MT	1914	.	A	G	100	fa	VT=S;AC=1	GT	(1918,-1,111111111111)	bridge
MT	1927	.	G	A	100	fa	VT=S;AC=2	GT	(1931,-1,111111111111)	bridge
MT	1943	.	A	G	100	fa	VT=S;AC=2	GT	(1947,-1,111111111111)	bridge
MT	1966	.	G	A	100	fa	VT=S;AC=1	GT	(1970,-1,111111111111)	bridge
MT	1969	.	G	A	100	fa	VT=S;AC=1	GT	(1973,-1,111111111111)	bridge
MT	1978	.	A	G,C	100	fa	VT=S,S;AC=2,1	GT	(1982,-1,111111111111)	bridge
MT	2000	.	C	T	100	fa	VT=S;AC=16	GT	(2004,-1,111111111111)	bridge
MT	2010	.	T	C	100	fa	VT=S;AC=5	GT	(2014,-1,111111111111)	bridge
MT	2045	.	A	G	100	fa	VT=S;AC=1	GT	(2049,-1,111111111111)	bridge
MT	2056	.	G	A	100	fa	VT=S;AC=17	GT	(2060,-1,111111111111)	bridge
MT	2069	.	T	C	100	fa	VT=S;AC=1	GT	(2073,-1,111111111111)	bridge
MT	2071	.	T	C	100	fa	VT=S;AC=1	GT	(2075,-1,111111111111)	bridge
MT	2072	.	A	G	100	fa	VT=S;AC=2	GT	(2076,-1,111111111111)	bridge
MT	2080	.	T	C	100	fa	VT=S;AC=5	GT	(2084,-1,111111111111)	bridge
MT	2083	.	T	C	100	fa	VT=S;AC=5	GT	(2087,-1,111111111111)	bridge
MT	2092	.	C	T	100	fa	VT=S;AC=23	GT	(2096,-1,111111111111)	bridge
MT	2093	.	T	C	100	fa	VT=S;AC=2	GT	(2097,-1,111111111111)	bridge
MT	2098	.	G	A	100	fa	VT=S;AC=2	GT	(2102,-1,111111111111)	bridge
MT	2120	.	G	A	100	fa	VT=S;AC=1	GT	(2124,-1,111111111111)	bridge
MT	2124	.	A	G	100	fa	VT=S;AC=2	GT	(2128,-1,111111111111)	bridge
MT	2140	.	G	A	100	fa	VT=S;AC=2	GT	(2144,-1,111111111111)	bridge
MT	2141	.	T	C	100	fa	VT=S;AC=1	GT	(2145,-1,111111111111)	bridge
MT	2158	.	T	C	100	fa	VT=S;AC=10	GT	(2162,-1,111111111111)	bridge
MT	2159	.	T	C	100	fa	VT=S;AC=7	GT	(2163,-1,111111111111)	bridge
MT	2163	.	A	G	100	fa	VT=S;AC=1	GT	(2167,-1,111111111111)	bridge
MT	2189	.	C	T	100	fa	VT=S;AC=1	GT	(2193,-1,111111111111)	bridge
MT	2205	.	T	C	100	fa	VT=S;AC=1	GT	(2209,-1,111111111111)	bridge
MT	2217	.	C	T	100	fa	VT=S;AC=2	GT	(2221,-1,111111111111)	bridge
MT	2218	.	C	T	100	fa	VT=S;AC=7	GT	(2222,-1,111111111111)	bridge
MT	2220	.	A	G	100	fa	VT=S;AC=7	GT	(2224,-1,111111111111)	bridge
MT	2222	.	T	C	100	fa	VT=S;AC=1	GT	(2226,-1,111111111111)	bridge
MT	2223	.	A	G	100	fa	VT=S;AC=2	GT	(2227,-1,111111111111)	bridge
MT	2226	.	T	C	100	fa	VT=S;AC=1	GT	(2230,-1,111111111111)	bridge
MT	2239	.	A	G	100	fa	VT=S;AC=2	GT	(2243,-1,111111111111)	bridge
MT	2242	.	T	C	100	fa	VT=S;AC=1	GT	(2246,-1,111111111111)	bridge
MT	2245	.	A	G,C	100	fa	VT=S,S;AC=28,18	GT	(2249,-1,111111111111)	bridge
MT	2246	.	A	G	100	fa	VT=S;AC=1	GT	(2250,-1,111111111111)	bridge
MT	2248	.	T	C	100	fa	VT=S;AC=1	GT	(2252,-1,111111111111)	bridge
MT	2251	.	A	G	100	fa	VT=S;AC=1	GT	(2255,-1,111111111111)	bridge
MT	2259	.	C	T	100	fa	VT=S;AC=13	GT	(2263,-1,111111111111)	bridge
MT	2261	.	C	T	100	fa	VT=S;AC=1	GT	(2265,-1,111111111111)	bridge
MT	2272	.	C	T	100	fa	VT=S;AC=1	GT	(2276,-1,111111111111)	bridge
MT	2281	.	A	G,C	100	fa	VT=S,S;AC=2,1	GT	(2285,-1,111111111111)	bridge
MT	2282	.	C	T	100	fa	VT=S;AC=2	GT	(2286,-1,111111111111)	bridge
MT	2283	.	C	T	100	fa	VT=S;AC=4	GT	(2287,-1,111111111111)	bridge
MT	2294	.	A	G	100	fa	VT=S;AC=1	GT	(2298,-1,111111111111)	bridge
MT	2304	.	G	A	100	fa	VT=S;AC=1	GT	(2308,-1,111111111111)	bridge
MT	2308	.	A	G	100	fa	VT=S;AC=1	GT	(2312,-1,111111111111)	bridge
MT	2315	.	A	G	100	fa	VT=S;AC=1	GT	(2319,-1,111111111111)	bridge
MT	2322	.	C	A	100	fa	VT=S;AC=2	GT	(2326,-1,111111111111)	bridge
MT	2331	.	C	A	100	fa	VT=S;AC=2	GT	(2335,-1,111111111111)	bridge
MT	2332	.	C	T	100	fa	VT=S;AC=77	GT	(2336,-1,111111111111)	bridge
MT	2351	.	T	C	100	fa	VT=S;AC=1	GT	(2355,-1,111111111111)	bridge
MT	2352	.	T	C	100	fa	VT=S;AC=190	GT	(2356,-1,111111111111)	bridge
MT	2355	.	A	G	100	fa	VT=S;AC=3	GT	(2359,-1,111111111111)	bridge
MT	2356	.	A	G	100	fa	VT=S;AC=2	GT	(2360,-1,111111111111)	bridge
MT	2358	.	A	G	100	fa	VT=S;AC=26	GT	(2362,-1,111111111111)	bridge
MT	2361	.	G	A	100	fa	VT=S;AC=15	GT	(2365,-1,111111111111)	bridge
MT	2363	.	A	G	100	fa	VT=S;AC=1	GT	(2367,-1,111111111111)	bridge
MT	2370	.	A	G	100	fa	VT=S;AC=1	GT	(2374,-1,111111111111)	bridge
MT	2378	.	C	T	100	fa	VT=S;AC=2	GT	(2382,-1,111111111111)	bridge
MT	2380	.	C	T	100	fa	VT=S;AC=4	GT	(2384,-1,111111111111)	bridge
MT	2387	.	T	C	100	fa	VT=S;AC=3	GT	(2391,-1,111111111111)	bridge
MT	2389	.	C	T	100	fa	VT=S;AC=2	GT	(2393,-1,111111111111)	bridge
MT	2392	.	T	C	100	fa	VT=S;AC=5	GT	(2396,-1,111111111111)	bridge
MT	2394	.	AA	A	100	fa	VT=I;AC=28	GT	(2398,-1,111111111111)	bridge
MT	2396	.	C	T	100	fa	VT=S;AC=1	GT	(2400,-1,111111111111)	bridge
MT	2404	.	T	C	100	fa	VT=S;AC=2	GT	(2408,-1,111111111111)	bridge
MT	2412	.	A	G	100	fa	VT=S;AC=1	GT	(2416,-1,111111111111)	bridge
MT	2416	.	T	C	100	fa	VT=S;AC=227	GT	(2420,-1,111111111111)	bridge
MT	2417	.	C	G	100	fa	VT=S;AC=2	GT	(2421,-1,111111111111)	bridge
MT	2436	.	G	A	100	fa	VT=S;AC=1	GT	(2440,-1,111111111111)	bridge
MT	2442	.	T	C,A	100	fa	VT=S,S;AC=3,2	GT	(2446,-1,111111111111)	bridge
MT	2445	.	T	C	100	fa	VT=S;AC=3	GT	(2449,-1,111111111111)	bridge
MT	2483	.	T	C	100	fa	VT=S;AC=11	GT	(2487,-1,111111111111)	bridge
MT	2484	.	C	T	100	fa	VT=S;AC=5	GT	(2488,-1,111111111111)	bridge
MT	2523	.	C	T	100	fa	VT=S;AC=1	GT	(2527,-1,111111111111)	bridge
MT	2551	.	G	A	100	fa	VT=S;AC=1	GT	(2555,-1,111111111111)	bridge
MT	2558	.	A	G	100	fa	VT=S;AC=1	GT	(2562,-1,111111111111)	bridge
MT	2581	.	A	G	100	fa	VT=S;AC=8	GT	(2585,-1,111111111111)	bridge
MT	2617	.	A	G	100	fa	VT=S;AC=1	GT	(2621,-1,111111111111)	bridge
MT	2619	.	A	G	100	fa	VT=S;AC=1	GT	(2623,-1,111111111111)	bridge
MT	2626	.	T	C	100	fa	VT=S;AC=15	GT	(2630,-1,111111111111)	bridge
MT	2628	.	T	C	100	fa	VT=S;AC=1	GT	(2632,-1,111111111111)	bridge
MT	2639	.	C	T	100	fa	VT=S;AC=2	GT	(2643,-1,111111111111)	bridge
MT	2649	.	T	C	100	fa	VT=S;AC=2	GT	(2653,-1,111111111111)	bridge
MT	2685	.	T	G	100	fa	VT=S;AC=1	GT	(2689,-1,111111111111)	bridge
MT	2702	.	G	A	100	fa	VT=S;AC=1	GT	(2706,-1,111111111111)	bridge
MT	2706	.	AA	GA,GG,GC	100	fa	VT=S,M,M;AC=2249,4,1	GT	(2710,85,000000000001)	bubble
MT	2710	.	C	T	100	fa	VT=S;AC=1	GT	(2714,85,000000000001)	bubble
MT	2755	.	A	G	100	fa	VT=S;AC=8	GT	(2759,-1,111111111111)	bridge
MT	2757	.	A	G	100	fa	VT=S;AC=1	GT	(2761,-1,111111111111)	bridge
MT	2758	.	G	A	100	fa	VT=S;AC=166	GT	(2762,-1,111111111111)	bridge
MT	2760	.	A	G	100	fa	VT=S;AC=2	GT	(2764,-1,111111111111)	bridge
MT	2761	.	C	T	100	fa	VT=S;AC=1	GT	(2765,-1,111111111111)	bridge
MT	2763	.	T	C	100	fa	VT=S;AC=4	GT	(2767,-1,111111111111)	bridge
MT	2766	.	C	T	100	fa	VT=S;AC=3	GT	(2770,-1,111111111111)	bridge
MT	2768	.	A	G	100	fa	VT=S;AC=79	GT	(2772,-1,111111111111)	bridge
MT	2772	.	C	T	100	fa	VT=S;AC=11	GT	(2776,-1,111111111111)	bridge
MT	2775	.	A	G	100	fa	VT=S;AC=1	GT	(2779,-1,111111111111)	bridge
MT	2778	.	T	C	100	fa	VT=S;AC=1	GT	(2782,-1,111111111111)	bridge
MT	2780	.	C	T	100	fa	VT=S;AC=2	GT	(2784,-1,111111111111)	bridge
MT	2788	.	C	T	100	fa	VT=S;AC=1	GT	(2792,-1,111111111111)	bridge
MT	2789	.	C	T	100	fa	VT=S;AC=140	GT	(2793,-1,111111111111)	bridge
MT	2792	.	A	C	100	fa	VT=S;AC=1	GT	(2796,-1,111111111111)	bridge
MT	2818	.	C	T	100	fa	VT=S;AC=1	GT	(2822,-1,111111111111)	bridge
MT	2831	.	G	A,T	100	fa	VT=S,S;AC=10,6	GT	(2835,84,111110111111)	bubble
MT	2833	.	A	G	100	fa	VT=S;AC=6	GT	(2837,84,111110111111)	bubble
MT	2835	.	C	T	100	fa	VT=S;AC=5	GT	(2839,84,111110111111)	bubble
MT	2836	.	C	T	100	fa	VT=S;AC=11	GT	(2840,84,111110111111)	bubble
MT	2849	.	G	A	100	fa	VT=S;AC=1	GT	(2853,84,111110111111)	bubble
MT	2850	.	T	C	100	fa	VT=S;AC=4	GT	(2854,84,111110111111)	bubble
MT	2851	.	A	G	100	fa	VT=S;AC=2	GT	(2855,84,111110111111)	bubble
MT	2855	.	G	A	100	fa	VT=S;AC=1	GT	(2859,-1,111111111111)	bridge
MT	2857	.	T	C	100	fa	VT=S;AC=5	GT	(2861,-1,111111111111)	bridge
MT	2863	.	T	C	100	fa	VT=S;AC=9	GT	(2867,-1,111111111111)	bridge
MT	2864	.	T	C	100	fa	VT=S;AC=1	GT	(2868,-1,111111111111)	bridge
MT	2865	.	C	T	100	fa	VT=S;AC=2	GT	(2869,-1,111111111111)	bridge
MT	2879	.	A	G	100	fa	VT=S;AC=1	GT	(2883,-1,111111111111)	bridge
MT	2880	.	A	G	100	fa	VT=S;AC=1	GT	(2884,-1,111111111111)	bridge
MT	2881	.	C	T	100	fa	VT=S;AC=1	GT	(2885,-1,111111111111)	bridge
MT	2882	.	T	C	100	fa	VT=S;AC=2	GT	(2886,-1,111111111111)	bridge
MT	2883	.	A	G	100	fa	VT=S;AC=1	GT	(2887,-1,111111111111)	bridge
MT	2884	.	CT	TT,TC	100	fa	VT=S,M;AC=2,1	GT	(2888,-1,111111111111)	bridge
MT	2885	.	T	C	100	fa	VT=S;AC=172	GT	(2889,-1,111111111111)	bridge
MT	2887	.	T	C	100	fa	VT=S;AC=5	GT	(2891,-1,111111111111)	bridge
MT	2891	.	C	T	100	fa	VT=S;AC=1	GT	(2895,-1,111111111111)	bridge
MT	2895	.	T	G	100	fa	VT=S;AC=1	GT	(2899,-1,111111111111)	bridge
MT	2903	.	T	C	100	fa	VT=S;AC=2	GT	(2907,-1,111111111111)	bridge
MT	2906	.	C	T	100	fa	VT=S;AC=1	GT	(2910,-1,111111111111)	bridge
MT	2924	.	T	C	100	fa	VT=S;AC=1	GT	(2928,-1,111111111111)	bridge
MT	2951	.	A	G	100	fa	VT=S;AC=1	GT	(2955,-1,111111111111)	bridge
MT	2967	.	C	T	100	fa	VT=S;AC=1	GT	(2971,-1,111111111111)	bridge
MT	3010	.	G	A	100	fa	VT=S;AC=284	GT	(3014,-1,111111111111)	bridge
MT	3027	.	T	C	100	fa	VT=S;AC=5	GT	(3031,-1,111111111111)	bridge
MT	3033	.	T	C	100	fa	VT=S;AC=1	GT	(3037,-1,111111111111)	bridge
MT	3083	.	T	C	100	fa	VT=S;AC=5	GT	(3087,-1,111111111111)	bridge
MT	3084	.	A	G	100	fa	VT=S;AC=2	GT	(3088,-1,111111111111)	bridge
MT	3096	.	T	C	100	fa	VT=S;AC=1	GT	(3100,-1,111111111111)	bridge
MT	3105	.	A	G	100	fa	VT=S;AC=5	GT	(3109,-1,111111111111)	bridge
MT	3106	.	CN	C	100	fa	VT=I;AC=1702	GT	(3110,83,111111111111)	bubble
MT	3107	.	N	C	100	fa	VT=S;AC=832	GT	(3111,83,000000000001)	bubble
MT	3108	.	TT	T	100	fa	VT=I;AC=13	GT	(3112,83,000000000001)	bubble
MT	3116	.	C	T	100	fa	VT=S;AC=5	GT	(3120,83,000000000001)	bubble
MT	3140	.	A	G	100	fa	VT=S;AC=1	GT	(3144,-1,111111111111)	bridge
MT	3144	.	A	G	100	fa	VT=S;AC=4	GT	(3148,-1,111111111111)	bridge
MT	3145	.	A	G	100	fa	VT=S;AC=1	GT	(3149,-1,111111111111)	bridge
MT	3150	.	T	C	100	fa	VT=S;AC=4	GT	(3154,-1,111111111111)	bridge
MT	3170	.	C	T	100	fa	VT=S;AC=1	GT	(3174,-1,111111111111)	bridge
MT	3172	.	C	A	100	fa	VT=S;AC=1	GT	(3176,-1,111111111111)	bridge
MT	3173	.	G	A	100	fa	VT=S;AC=1	GT	(3177,-1,111111111111)	bridge
MT	3192	.	C	T	100	fa	VT=S;AC=1	GT	(3196,-1,111111111111)	bridge
MT	3197	.	TA	CA,CG	100	fa	VT=S,M;AC=83,1	GT	(3201,-1,111111111111)	bridge
MT	3200	.	T	A,C	100	fa	VT=S,S;AC=42,4	GT	(3204,-1,111111111111)	bridge
MT	3202	.	T	C	100	fa	VT=S;AC=14	GT	(3206,-1,111111111111)	bridge
MT	3203	.	A	G	100	fa	VT=S;AC=5	GT	(3207,-1,111111111111)	bridge
MT	3204	.	C	T	100	fa	VT=S;AC=6	GT	(3208,-1,111111111111)	bridge
MT	3206	.	C	T	100	fa	VT=S;AC=13	GT	(3210,-1,111111111111)	bridge
MT	3209	.	A	C	100	fa	VT=S;AC=1	GT	(3213,-1,111111111111)	bridge
MT	3210	.	C	T	100	fa	VT=S;AC=4	GT	(3214,-1,111111111111)	bridge
MT	3212	.	C	T	100	fa	VT=S;AC=1	GT	(3216,82,111111111111)	bubble
MT	3219	.	G	A	100	fa	VT=S;AC=1	GT	(3223,82,111101111111)	bubble
MT	3221	.	A	G	100	fa	VT=S;AC=6	GT	(3225,82,111101111111)	bubble
MT	3254	.	C	A	100	fa	VT=S;AC=9	GT	(3258,-1,111111111111)	bridge
MT	3257	.	A	G	100	fa	VT=S;AC=1	GT	(3261,-1,111111111111)	bridge
MT	3269	.	A	C	100	fa	VT=S;AC=1	GT	(3273,-1,111111111111)	bridge
MT	3277	.	G	A	100	fa	VT=S;AC=3	GT	(3281,-1,111111111111)	bridge
MT	3278	.	T	C	100	fa	VT=S;AC=2	GT	(3282,-1,111111111111)	bridge
MT	3290	.	T	C	100	fa	VT=S;AC=10	GT	(3294,-1,111111111111)	bridge
MT	3308	.	T	C	100	fa	VT=S;AC=82	GT	(3312,-1,111111111111)	bridge
MT	3310	.	C	T	100	fa	VT=S;AC=1	GT	(3314,-1,111111111111)	bridge
MT	3311	.	C	T	100	fa	VT=S;AC=1	GT	(3315,-1,111111111111)	bridge
MT	3316	.	G	A	100	fa	VT=S;AC=30	GT	(3320,-1,111111111111)	bridge
MT	3324	.	C	T	100	fa	VT=S;AC=3	GT	(3328,-1,111111111111)	bridge
MT	3333	.	C	T	100	fa	VT=S;AC=1	GT	(3337,-1,111111111111)	bridge
MT	3335	.	T	C	100	fa	VT=S;AC=2	GT	(3339,-1,111111111111)	bridge
MT	3336	.	T	C	100	fa	VT=S;AC=7	GT	(3340,-1,111111111111)	bridge
MT	3338	.	T	C	100	fa	VT=S;AC=13	GT	(3342,-1,111111111111)	bridge
MT	3339	.	A	G	100	fa	VT=S;AC=2	GT	(3343,-1,111111111111)	bridge
MT	3345	.	T	C	100	fa	VT=S;AC=1	GT	(3349,-1,111111111111)	bridge
MT	3346	.	C	T	100	fa	VT=S;AC=1	GT	(3350,-1,111111111111)	bridge
MT	3348	.	A	G	100	fa	VT=S;AC=12	GT	(3352,-1,111111111111)	bridge
MT	3349	.	A	G	100	fa	VT=S;AC=2	GT	(3353,-1,111111111111)	bridge
MT	3350	.	T	C	100	fa	VT=S;AC=2	GT	(3354,-1,111111111111)	bridge
MT	3351	.	C	T	100	fa	VT=S;AC=2	GT	(3355,-1,111111111111)	bridge
MT	3357	.	G	A	100	fa	VT=S;AC=4	GT	(3361,-1,111111111111)	bridge
MT	3368	.	T	C	100	fa	VT=S;AC=2	GT	(3372,-1,111111111111)	bridge
MT	3372	.	T	C	100	fa	VT=S;AC=1	GT	(3376,-1,111111111111)	bridge
MT	3384	.	A	G	100	fa	VT=S;AC=3	GT	(3388,-1,111111111111)	bridge
MT	3385	.	A	G	100	fa	VT=S;AC=2	GT	(3389,-1,111111111111)	bridge
MT	3387	.	T	C	100	fa	VT=S;AC=1	GT	(3391,-1,111111111111)	bridge
MT	3391	.	G	A	100	fa	VT=S;AC=3	GT	(3395,-1,111111111111)	bridge
MT	3394	.	T	C	100	fa	VT=S;AC=11	GT	(3398,-1,111111111111)	bridge
MT	3395	.	A	G	100	fa	VT=S;AC=1	GT	(3399,-1,111111111111)	bridge
MT	3396	.	T	C	100	fa	VT=S;AC=18	GT	(3400,-1,111111111111)	bridge
MT	3397	.	AT	GT,GC	100	fa	VT=S,M;AC=2,1	GT	(3401,-1,111111111111)	bridge
MT	3398	.	T	C	100	fa	VT=S;AC=12	GT	(3402,-1,111111111111)	bridge
MT	3402	.	A	G	100	fa	VT=S;AC=1	GT	(3406,-1,111111111111)	bridge
MT	3417	.	C	T	100	fa	VT=S;AC=2	GT	(3421,-1,111111111111)	bridge
MT	3420	.	C	T	100	fa	VT=S;AC=8	GT	(3424,-1,111111111111)	bridge
MT	3421	.	G	A	100	fa	VT=S;AC=5	GT	(3425,-1,111111111111)	bridge
MT	3423	.	T	C,A	100	fa	VT=S,S;AC=11,1	GT	(3427,-1,111111111111)	bridge
MT	3426	.	A	G	100	fa	VT=S;AC=2	GT	(3430,-1,111111111111)	bridge
MT	3434	.	A	G	100	fa	VT=S;AC=27	GT	(3438,-1,111111111111)	bridge
MT	3435	.	C	T	100	fa	VT=S;AC=4	GT	(3439,-1,111111111111)	bridge
MT	3438	.	G	A	100	fa	VT=S;AC=7	GT	(3442,-1,111111111111)	bridge
MT	3439	.	C	T	100	fa	VT=S;AC=1	GT	(3443,-1,111111111111)	bridge
MT	3441	.	A	G	100	fa	VT=S;AC=6	GT	(3445,-1,111111111111)	bridge
MT	3444	.	A	T	100	fa	VT=S;AC=2	GT	(3448,-1,111111111111)	bridge
MT	3447	.	A	G	100	fa	VT=S;AC=4	GT	(3451,-1,111111111111)	bridge
MT	3450	.	C	T,A	100	fa	VT=S,S;AC=79,1	GT	(3454,-1,111111111111)	bridge
MT	3459	.	C	T	100	fa	VT=S;AC=2	GT	(3463,-1,111111111111)	bridge
MT	3465	.	A	G	100	fa	VT=S;AC=3	GT	(3469,-1,111111111111)	bridge
MT	3480	.	A	G	100	fa	VT=S;AC=35	GT	(3484,-1,111111111111)	bridge
MT	3483	.	G	A	100	fa	VT=S;AC=13	GT	(3487,80,101011111111)	bubble
MT	3486	.	C	T	100	fa	VT=S;AC=15	GT	(3490,80,101011111111)	bubble
MT	3492	.	A	G	100	fa	VT=S;AC=3	GT	(3496,79,101011111111)	bubble
MT	3495	.	C	A	100	fa	VT=S;AC=4	GT	(3499,79,101011111111)	bubble
MT	3496	.	G	A	100	fa	VT=S;AC=1	GT	(3500,79,101011111111)	bubble
MT	3497	.	C	T	100	fa	VT=S;AC=8	GT	(3501,79,101011111111)	bubble
MT	3498	.	C	G,T	100	fa	VT=S,S;AC=2,1	GT	(3502,79,101011111111)	bubble
MT	3504	.	T	C	100	fa	VT=S;AC=8	GT	(3508,79,101011111111)	bubble
MT	3505	.	A	G	100	fa	VT=S;AC=33	GT	(3509,79,101011111111)	bubble
MT	3507	.	C	A,T	100	fa	VT=S,S;AC=2,1	GT	(3511,79,101011111111)	bubble
MT	3510	.	C	T	100	fa	VT=S;AC=2	GT	(3514,79,101011111111)	bubble
MT	3511	.	A	G,T	100	fa	VT=S,S;AC=5,1	GT	(3515,79,101011111111)	bubble
MT	3513	.	C	T	100	fa	VT=S;AC=3	GT	(3517,79,111011111111)	bubble
MT	3516	.	C	A,T	100	fa	VT=S,S;AC=46,2	GT	(3520,-1,111111111111)	bridge
MT	3519	.	C	T	100	fa	VT=S;AC=1	GT	(3523,-1,111111111111)	bridge
MT	3520	.	A	G	100	fa	VT=S;AC=1	GT	(3524,-1,111111111111)	bridge
MT	3528	.	C	T	100	fa	VT=S;AC=2	GT	(3532,-1,111111111111)	bridge
MT	3531	.	G	A	100	fa	VT=S;AC=20	GT	(3535,-1,111111111111)	bridge
MT	3535	.	T	C	100	fa	VT=S;AC=3	GT	(3539,-1,111111111111)	bridge
MT	3537	.	A	G	100	fa	VT=S;AC=56	GT	(3541,-1,111111111111)	bridge
MT	3540	.	T	C	100	fa	VT=S;AC=4	GT	(3544,-1,111111111111)	bridge
MT	3543	.	C	T	100	fa	VT=S;AC=1	GT	(3547,-1,111111111111)	bridge
MT	3546	.	C	T	100	fa	VT=S;AC=2	GT	(3550,-1,111111111111)	bridge
MT	3547	.	A	G	100	fa	VT=S;AC=100	GT	(3551,-1,111111111111)	bridge
MT	3548	.	T	C	100	fa	VT=S;AC=1	GT	(3552,-1,111111111111)	bridge
MT	3552	.	T	A	100	fa	VT=S;AC=70	GT	(3556,-1,111111111111)	bridge
MT	3564	.	A	G	100	fa	VT=S;AC=5	GT	(3568,-1,111111111111)	bridge
MT	3565	.	A	G	100	fa	VT=S;AC=1	GT	(3569,-1,111111111111)	bridge
MT	3571	.	C	T	100	fa	VT=S;AC=4	GT	(3575,-1,111111111111)	bridge
MT	3579	.	A	G	100	fa	VT=S;AC=5	GT	(3583,-1,111111111111)	bridge
MT	3588	.	C	T	100	fa	VT=S;AC=2	GT	(3592,-1,111111111111)	bridge
MT	3589	.	C	T	100	fa	VT=S;AC=2	GT	(3593,-1,111111111111)	bridge
MT	3591	.	G	A	100	fa	VT=S;AC=20	GT	(3595,-1,111111111111)	bridge
MT	3593	.	T	C	100	fa	VT=S;AC=3	GT	(3597,-1,111111111111)	bridge
MT	3594	.	C	T	100	fa	VT=S;AC=403	GT	(3598,-1,111111111111)	bridge
MT	3606	.	A	G	100	fa	VT=S;AC=5	GT	(3610,-1,111111111111)	bridge
MT	3612	.	C	T	100	fa	VT=S;AC=1	GT	(3616,-1,111111111111)	bridge
MT	3613	.	C	T	100	fa	VT=S;AC=1	GT	(3617,-1,111111111111)	bridge
MT	3615	.	A	G	100	fa	VT=S;AC=1	GT	(3619,-1,111111111111)	bridge
MT	3630	.	C	T	100	fa	VT=S;AC=6	GT	(3634,-1,111111111111)	bridge
MT	3633	.	T	C	100	fa	VT=S;AC=1	GT	(3637,-1,111111111111)	bridge
MT	3637	.	C	T	100	fa	VT=S;AC=2	GT	(3641,-1,111111111111)	bridge
MT	3639	.	A	G	100	fa	VT=S;AC=1	GT	(3643,-1,111111111111)	bridge
MT	3644	.	T	C	100	fa	VT=S;AC=6	GT	(3648,-1,111111111111)	bridge
MT	3653	.	T	C	100	fa	VT=S;AC=1	GT	(3657,-1,111111111111)	bridge
MT	3654	.	C	T	100	fa	VT=S;AC=1	GT	(3658,-1,111111111111)	bridge
MT	3663	.	A	G	100	fa	VT=S;AC=1	GT	(3667,-1,111111111111)	bridge
MT	3666	.	G	A	100	fa	VT=S;AC=127	GT	(3670,78,111011111111)	bubble
MT	3669	.	A	G	100	fa	VT=S;AC=1	GT	(3673,78,111011111111)	bubble
MT	3672	.	A	G	100	fa	VT=S;AC=3	GT	(3676,78,111011111111)	bubble
MT	3693	.	G	A	100	fa	VT=S;AC=91	GT	(3697,-1,111111111111)	bridge
MT	3703	.	C	T	100	fa	VT=S;AC=2	GT	(3707,-1,111111111111)	bridge
MT	3705	.	G	A	100	fa	VT=S;AC=6	GT	(3709,-1,111111111111)	bridge
MT	3714	.	A	G	100	fa	VT=S;AC=4	GT	(3718,-1,111111111111)	bridge
MT	3720	.	A	G	100	fa	VT=S;AC=8	GT	(3724,-1,111111111111)	bridge
MT	3721	.	A	G	100	fa	VT=S;AC=1	GT	(3725,-1,111111111111)	bridge
MT	3729	.	A	C,G	100	fa	VT=S,S;AC=3,1	GT	(3733,-1,111111111111)	bridge
MT	3736	.	G	A	100	fa	VT=S;AC=6	GT	(3740,-1,111111111111)	bridge
MT	3738	.	C	T	100	fa	VT=S;AC=2	GT	(3742,-1,111111111111)	bridge
MT	3741	.	C	T	100	fa	VT=S;AC=17	GT	(3745,-1,111111111111)	bridge
MT	3744	.	A	G	100	fa	VT=S;AC=10	GT	(3748,-1,111111111111)	bridge
MT	3745	.	G	A	100	fa	VT=S;AC=4	GT	(3749,-1,111111111111)	bridge
MT	3746	.	C	T	100	fa	VT=S;AC=2	GT	(3750,-1,111111111111)	bridge
MT	3750	.	C	T	100	fa	VT=S;AC=1	GT	(3754,-1,111111111111)	bridge
MT	3753	.	T	C	100	fa	VT=S;AC=1	GT	(3757,-1,111111111111)	bridge
MT	3759	.	A	G	100	fa	VT=S;AC=3	GT	(3763,-1,111111111111)	bridge
MT	3763	.	A	G	100	fa	VT=S;AC=1	GT	(3767,-1,111111111111)	bridge
MT	3765	.	A	G	100	fa	VT=S;AC=1	GT	(3769,-1,111111111111)	bridge
MT	3766	.	T	C	100	fa	VT=S;AC=1	GT	(3770,-1,111111111111)	bridge
MT	3771	.	A	G	100	fa	VT=S;AC=1	GT	(3775,-1,111111111111)	bridge
MT	3777	.	T	C	100	fa	VT=S;AC=11	GT	(3781,-1,111111111111)	bridge
MT	3780	.	C	T	100	fa	VT=S;AC=3	GT	(3784,-1,111111111111)	bridge
MT	3783	.	C	A	100	fa	VT=S;AC=2	GT	(3787,-1,111111111111)	bridge
MT	3796	.	A	T,G	100	fa	VT=S,S;AC=18,9	GT	(3800,-1,111111111111)	bridge
MT	3798	.	C	T,A	100	fa	VT=S,S;AC=1,1	GT	(3802,-1,111111111111)	bridge
MT	3804	.	C	T	100	fa	VT=S;AC=1	GT	(3808,-1,111111111111)	bridge
MT	3808	.	A	G	100	fa	VT=S;AC=1	GT	(3812,-1,111111111111)	bridge
MT	3816	.	A	G	100	fa	VT=S;AC=10	GT	(3820,-1,111111111111)	bridge
MT	3825	.	A	G	100	fa	VT=S;AC=1	GT	(3829,-1,111111111111)	bridge
MT	3826	.	T	C	100	fa	VT=S;AC=6	GT	(3830,-1,111111111111)	bridge
MT	3828	.	A	G	100	fa	VT=S;AC=1	GT	(3832,77,111111110111)	bubble
MT	3834	.	G	A	100	fa	VT=S;AC=21	GT	(3838,77,111111110111)	bubble
MT	3843	.	A	G	100	fa	VT=S;AC=17	GT	(3847,77,111111110111)	bubble
MT	3847	.	T	C	100	fa	VT=S;AC=6	GT	(3851,77,111111110111)	bubble
MT	3849	.	G	A	100	fa	VT=S;AC=13	GT	(3853,77,111111110111)	bubble
MT	3852	.	C	T	100	fa	VT=S;AC=2	GT	(3856,77,111111110111)	bubble
MT	3861	.	A	G	100	fa	VT=S;AC=5	GT	(3865,-1,111111111111)	bridge
MT	3865	.	A	G	100	fa	VT=S;AC=4	GT	(3869,-1,111111111111)	bridge
MT	3866	.	T	C	100	fa	VT=S;AC=38	GT	(3870,-1,111111111111)	bridge
MT	3867	.	C	T	100	fa	VT=S;AC=2	GT	(3871,-1,111111111111)	bridge
MT	3873	.	A	G	100	fa	VT=S;AC=1	GT	(3877,-1,111111111111)	bridge
MT	3874	.	C	T	100	fa	VT=S;AC=1	GT	(3878,-1,111111111111)	bridge
MT	3882	.	G	A	100	fa	VT=S;AC=14	GT	(3886,-1,111111111111)	bridge
MT	3891	.	A	G	100	fa	VT=S;AC=1	GT	(3895,76,111111111111)	bubble
MT	3892	.	A	G	100	fa	VT=S;AC=3	GT	(3896,76,111111110111)	bubble
MT	3894	.	C	T	100	fa	VT=S;AC=1	GT	(3898,76,111111110111)	bubble
MT	3900	.	C	T	100	fa	VT=S;AC=2	GT	(3904,76,111111110111)	bubble
MT	3912	.	A	G	100	fa	VT=S;AC=2	GT	(3916,76,111111110111)	bubble
MT	3915	.	G	A	100	fa	VT=S;AC=29	GT	(3919,-1,111111111111)	bridge
MT	3918	.	G	A	100	fa	VT=S;AC=65	GT	(3922,-1,111111111111)	bridge
MT	3921	.	C	T,A	100	fa	VT=S,S;AC=37,2	GT	(3925,-1,111111111111)	bridge
MT	3927	.	A	G	100	fa	VT=S;AC=4	GT	(3931,-1,111111111111)	bridge
MT	3930	.	C	T	100	fa	VT=S;AC=1	GT	(3934,-1,111111111111)	bridge
MT	3933	.	A	G	100	fa	VT=S;AC=1	GT	(3937,-1,111111111111)	bridge
MT	3943	.	A	G	100	fa	VT=S;AC=1	GT	(3947,-1,111111111111)	bridge
MT	3948	.	A	G	100	fa	VT=S;AC=3	GT	(3952,-1,111111111111)	bridge
MT	3954	.	C	T	100	fa	VT=S;AC=10	GT	(3958,-1,111111111111)	bridge
MT	3957	.	A	G	100	fa	VT=S;AC=1	GT	(3961,-1,111111111111)	bridge
MT	3963	.	C	T	100	fa	VT=S;AC=2	GT	(3967,-1,111111111111)	bridge
MT	3966	.	C	T	100	fa	VT=S;AC=1	GT	(3970,-1,111111111111)	bridge
MT	3969	.	C	T	100	fa	VT=S;AC=1	GT	(3973,-1,111111111111)	bridge
MT	3970	.	C	T	100	fa	VT=S;AC=108	GT	(3974,-1,111111111111)	bridge
MT	3972	.	A	G	100	fa	VT=S;AC=1	GT	(3976,-1,111111111111)	bridge
MT	3981	.	A	G	100	fa	VT=S;AC=1	GT	(3985,-1,111111111111)	bridge
MT	3987	.	A	G	100	fa	VT=S;AC=1	GT	(3991,-1,111111111111)	bridge
MT	3990	.	C	T	100	fa	VT=S;AC=2	GT	(3994,-1,111111111111)	bridge
MT	3992	.	C	T	100	fa	VT=S;AC=10	GT	(3996,-1,111111111111)	bridge
MT	3995	.	A	G	100	fa	VT=S;AC=1	GT	(3999,-1,111111111111)	bridge
MT	3996	.	C	T	100	fa	VT=S;AC=1	GT	(4000,-1,111111111111)	bridge
MT	4002	.	T	C	100	fa	VT=S;AC=2	GT	(4006,-1,111111111111)	bridge
MT	4011	.	C	T	100	fa	VT=S;AC=4	GT	(4015,-1,111111111111)	bridge
MT	4012	.	A	G	100	fa	VT=S;AC=8	GT	(4016,-1,111111111111)	bridge
MT	4013	.	C	T	100	fa	VT=S;AC=1	GT	(4017,-1,111111111111)	bridge
MT	4014	.	C	T	100	fa	VT=S;AC=2	GT	(4018,-1,111111111111)	bridge
MT	4017	.	C	T	100	fa	VT=S;AC=8	GT	(4021,-1,111111111111)	bridge
MT	4021	.	A	T,G	100	fa	VT=S,S;AC=3,2	GT	(4025,-1,111111111111)	bridge
MT	4023	.	T	C	100	fa	VT=S;AC=2	GT	(4027,-1,111111111111)	bridge
MT	4024	.	A	G	100	fa	VT=S;AC=10	GT	(4028,-1,111111111111)	bridge
MT	4025	.	C	T	100	fa	VT=S;AC=6	GT	(4029,-1,111111111111)	bridge
MT	4029	.	C	A	100	fa	VT=S;AC=4	GT	(4033,-1,111111111111)	bridge
MT	4035	.	A	G	100	fa	VT=S;AC=1	GT	(4039,-1,111111111111)	bridge
MT	4038	.	A	G	100	fa	VT=S;AC=1	GT	(4042,-1,111111111111)	bridge
MT	4047	.	T	C	100	fa	VT=S;AC=2	GT	(4051,-1,111111111111)	bridge
MT	4048	.	G	A,C	100	fa	VT=S,S;AC=67,1	GT	(4052,-1,111111111111)	bridge
MT	4058	.	C	T	100	fa	VT=S;AC=9	GT	(4062,-1,111111111111)	bridge
MT	4059	.	C	T,A	100	fa	VT=S,S;AC=2,2	GT	(4063,-1,111111111111)	bridge
MT	4062	.	T	C	100	fa	VT=S;AC=1	GT	(4066,-1,111111111111)	bridge
MT	4065	.	A	G	100	fa	VT=S;AC=2	GT	(4069,-1,111111111111)	bridge
MT	4071	.	C	T	100	fa	VT=S;AC=68	GT	(4075,-1,111111111111)	bridge
MT	4074	.	A	G	100	fa	VT=S;AC=1	GT	(4078,-1,111111111111)	bridge
MT	4079	.	A	G	100	fa	VT=S;AC=2	GT	(4083,-1,111111111111)	bridge
MT	4080	.	T	C	100	fa	VT=S;AC=5	GT	(4084,-1,111111111111)	bridge
MT	4086	.	C	T	100	fa	VT=S;AC=40	GT	(4090,-1,111111111111)	bridge
MT	4089	.	C	T	100	fa	VT=S;AC=1	GT	(4093,-1,111111111111)	bridge
MT	4092	.	G	A	100	fa	VT=S;AC=9	GT	(4096,-1,111111111111)	bridge
MT	4093	.	A	G	100	fa	VT=S;AC=9	GT	(4097,-1,111111111111)	bridge
MT	4095	.	C	T	100	fa	VT=S;AC=1	GT	(4099,-1,111111111111)	bridge
MT	4099	.	C	T	100	fa	VT=S;AC=6	GT	(4103,-1,111111111111)	bridge
MT	4100	.	T	C	100	fa	VT=S;AC=1	GT	(4104,-1,111111111111)	bridge
MT	4102	.	C	A	100	fa	VT=S;AC=2	GT	(4106,-1,111111111111)	bridge
MT	4104	.	A	G	100	fa	VT=S;AC=401	GT	(4108,-1,111111111111)	bridge
MT	4107	.	C	T	100	fa	VT=S;AC=2	GT	(4111,-1,111111111111)	bridge
MT	4113	.	G	A	100	fa	VT=S;AC=7	GT	(4117,-1,111111111111)	bridge
MT	4117	.	T	C	100	fa	VT=S;AC=5	GT	(4121,-1,111111111111)	bridge
MT	4122	.	AA	GG	100	fa	VT=M;AC=30	GT	(4126,-1,111111111111)	bridge
MT	4129	.	A	G	100	fa	VT=S;AC=9	GT	(4133,-1,111111111111)	bridge
MT	4131	.	A	G	100	fa	VT=S;AC=1	GT	(4135,-1,111111111111)	bridge
MT	4135	.	T	C	100	fa	VT=S;AC=1	GT	(4139,75,111111111111)	bubble
MT	4136	.	A	G	100	fa	VT=S;AC=2	GT	(4140,75,011111111111)	bubble
MT	4137	.	C	T	100	fa	VT=S;AC=4	GT	(4141,75,011111111111)	bubble
MT	4140	.	C	T	100	fa	VT=S;AC=6	GT	(4144,75,011111111111)	bubble
MT	4158	.	A	G	100	fa	VT=S;AC=26	GT	(4162,-1,111111111111)	bridge
MT	4161	.	C	T	100	fa	VT=S;AC=1	GT	(4165,-1,111111111111)	bridge
MT	4164	.	A	G	100	fa	VT=S;AC=60	GT	(4168,-1,111111111111)	bridge
MT	4165	.	C	G	100	fa	VT=S;AC=1	GT	(4169,-1,111111111111)	bridge
MT	4167	.	C	T	100	fa	VT=S;AC=7	GT	(4171,-1,111111111111)	bridge
MT	4170	.	C	T	100	fa	VT=S;AC=3	GT	(4174,-1,111111111111)	bridge
MT	4172	.	T	A	100	fa	VT=S;AC=1	GT	(4176,-1,111111111111)	bridge
MT	4185	.	C	T	100	fa	VT=S;AC=2	GT	(4189,-1,111111111111)	bridge
MT	4186	.	C	T	100	fa	VT=S;AC=1	GT	(4190,-1,111111111111)	bridge
MT	4188	.	A	G	100	fa	VT=S;AC=1	GT	(4192,-1,111111111111)	bridge
MT	4191	.	A	G	100	fa	VT=S;AC=1	GT	(4195,-1,111111111111)	bridge
MT	4200	.	A	T	100	fa	VT=S;AC=3	GT	(4204,-1,111111111111)	bridge
MT	4203	.	A	G	100	fa	VT=S;AC=1	GT	(4207,-1,111111111111)	bridge
MT	4204	.	T	C	100	fa	VT=S;AC=2	GT	(4208,-1,111111111111)	bridge
MT	4205	.	T	C	100	fa	VT=S;AC=2	GT	(4209,-1,111111111111)	bridge
MT	4209	.	T	C	100	fa	VT=S;AC=3	GT	(4213,-1,111111111111)	bridge
MT	4216	.	T	C	100	fa	VT=S;AC=139	GT	(4220,-1,111111111111)	bridge
MT	4218	.	T	C	100	fa	VT=S;AC=17	GT	(4222,-1,111111111111)	bridge
MT	4219	.	G	A	100	fa	VT=S;AC=2	GT	(4223,-1,111111111111)	bridge
MT	4222	.	T	A	100	fa	VT=S;AC=1	GT	(4226,-1,111111111111)	bridge
MT	4224	.	C	T	100	fa	VT=S;AC=3	GT	(4228,-1,111111111111)	bridge
MT	4225	.	A	G	100	fa	VT=S;AC=12	GT	(4229,-1,111111111111)	bridge
MT	4231	.	A	G	100	fa	VT=S;AC=1	GT	(4235,-1,111111111111)	bridge
MT	4232	.	T	C	100	fa	VT=S;AC=27	GT	(4236,-1,111111111111)	bridge
MT	4234	.	A	T	100	fa	VT=S;AC=2	GT	(4238,-1,111111111111)	bridge
MT	4242	.	C	T	100	fa	VT=S;AC=17	GT	(4246,-1,111111111111)	bridge
MT	4248	.	T	C	100	fa	VT=S;AC=144	GT	(4252,74,000000000001)	bubble
MT	4254	.	T	C	100	fa	VT=S;AC=3	GT	(4258,74,000000000001)	bubble
MT	4295	.	A	G	100	fa	VT=S;AC=2	GT	(4299,-1,111111111111)	bridge
MT	4310	.	A	G	100	fa	VT=S;AC=2	GT	(4314,-1,111111111111)	bridge
MT	4312	.	C	T	100	fa	VT=S;AC=46	GT	(4316,-1,111111111111)	bridge
MT	4313	.	T	C	100	fa	VT=S;AC=3	GT	(4317,-1,111111111111)	bridge
MT	4314	.	T	C	100	fa	VT=S;AC=3	GT	(4318,-1,111111111111)	bridge
MT	4316	.	A	G	100	fa	VT=S;AC=3	GT	(4320,-1,111111111111)	bridge
MT	4325	.	A	G	100	fa	VT=S;AC=1	GT	(4329,-1,111111111111)	bridge
MT	4335	.	C	T	100	fa	VT=S;AC=2	GT	(4339,-1,111111111111)	bridge
MT	4336	.	T	C	100	fa	VT=S;AC=12	GT	(4340,-1,111111111111)	bridge
MT	4343	.	A	G,C	100	fa	VT=S,S;AC=2,1	GT	(4347,-1,111111111111)	bridge
MT	4363	.	T	C	100	fa	VT=S;AC=4	GT	(4367,-1,111111111111)	bridge
MT	4370	.	T	C	100	fa	VT=S;AC=26	GT	(4374,-1,111111111111)	bridge
MT	4373	.	T	C	100	fa	VT=S;AC=1	GT	(4377,-1,111111111111)	bridge
MT	4380	.	C	T	100	fa	VT=S;AC=2	GT	(4384,-1,111111111111)	bridge
MT	4385	.	A	T	100	fa	VT=S;AC=2	GT	(4389,-1,111111111111)	bridge
MT	4386	.	T	C	100	fa	VT=S;AC=14	GT	(4390,-1,111111111111)	bridge
MT	4388	.	A	G	100	fa	VT=S;AC=12	GT	(4392,-1,111111111111)	bridge
MT	4394	.	C	T	100	fa	VT=S;AC=7	GT	(4398,-1,111111111111)	bridge
MT	4395	.	A	G	100	fa	VT=S;AC=3	GT	(4399,-1,111111111111)	bridge
MT	4417	.	A	G	100	fa	VT=S;AC=3	GT	(4421,-1,111111111111)	bridge
MT	4418	.	T	C	100	fa	VT=S;AC=5	GT	(4422,-1,111111111111)	bridge
MT	4435	.	A	G	100	fa	VT=S;AC=1	GT	(4439,-1,111111111111)	bridge
MT	4452	.	T	C	100	fa	VT=S;AC=8	GT	(4456,-1,111111111111)	bridge
MT	4454	.	T	C,A	100	fa	VT=S,S;AC=17,4	GT	(4458,-1,111111111111)	bridge
MT	4456	.	C	T	100	fa	VT=S;AC=1	GT	(4460,-1,111111111111)	bridge
MT	4481	.	G	A	100	fa	VT=S;AC=1	GT	(4485,-1,111111111111)	bridge
MT	4487	.	A	G	100	fa	VT=S;AC=3	GT	(4491,-1,111111111111)	bridge
MT	4491	.	G	A	100	fa	VT=S;AC=16	GT	(4495,-1,111111111111)	bridge
MT	4496	.	C	T	100	fa	VT=S;AC=4	GT	(4500,-1,111111111111)	bridge
MT	4502	.	T	C	100	fa	VT=S;AC=4	GT	(4506,-1,111111111111)	bridge
MT	4505	.	C	T	100	fa	VT=S;AC=1	GT	(4509,-1,111111111111)	bridge
MT	4506	.	A	G	100	fa	VT=S;AC=1	GT	(4510,-1,111111111111)	bridge
MT	4512	.	G	A	100	fa	VT=S;AC=1	GT	(4516,-1,111111111111)	bridge
MT	4529	.	A	T,G	100	fa	VT=S,S;AC=8,1	GT	(4533,-1,111111111111)	bridge
MT	4541	.	G	A	100	fa	VT=S;AC=9	GT	(4545,-1,111111111111)	bridge
MT	4547	.	A	G	100	fa	VT=S;AC=1	GT	(4551,-1,111111111111)	bridge
MT	4550	.	T	C	100	fa	VT=S;AC=1	GT	(4554,-1,111111111111)	bridge
MT	4553	.	T	C	100	fa	VT=S;AC=6	GT	(4557,-1,111111111111)	bridge
MT	4560	.	G	A	100	fa	VT=S;AC=1	GT	(4564,-1,111111111111)	bridge
MT	4561	.	T	C	100	fa	VT=S;AC=11	GT	(4565,-1,111111111111)	bridge
MT	4562	.	A	G	100	fa	VT=S;AC=23	GT	(4566,-1,111111111111)	bridge
MT	4580	.	G	A	100	fa	VT=S;AC=39	GT	(4584,-1,111111111111)	bridge
MT	4586	.	T	C	100	fa	VT=S;AC=48	GT	(4590,-1,111111111111)	bridge
MT	4589	.	T	C	100	fa	VT=S;AC=1	GT	(4593,-1,111111111111)	bridge
MT	4592	.	T	C	100	fa	VT=S;AC=3	GT	(4596,-1,111111111111)	bridge
MT	4596	.	G	A	100	fa	VT=S;AC=7	GT	(4600,-1,111111111111)	bridge
MT	4598	.	T	A,C	100	fa	VT=S,S;AC=1,1	GT	(4602,-1,111111111111)	bridge
MT	4612	.	T	C	100	fa	VT=S;AC=1	GT	(4616,-1,111111111111)	bridge
MT	4615	.	A	G	100	fa	VT=S;AC=1	GT	(4619,-1,111111111111)	bridge
MT	4619	.	T	C	100	fa	VT=S;AC=2	GT	(4623,-1,111111111111)	bridge
MT	4622	.	T	C	100	fa	VT=S;AC=2	GT	(4626,-1,111111111111)	bridge
MT	4625	.	C	T	100	fa	VT=S;AC=1	GT	(4629,-1,111111111111)	bridge
MT	4634	.	T	C	100	fa	VT=S;AC=1	GT	(4638,-1,111111111111)	bridge
MT	4638	.	A	G	100	fa	VT=S;AC=3	GT	(4642,-1,111111111111)	bridge
MT	4639	.	T	C	100	fa	VT=S;AC=6	GT	(4643,-1,111111111111)	bridge
MT	4646	.	T	C	100	fa	VT=S;AC=18	GT	(4650,-1,111111111111)	bridge
MT	4654	.	C	T	100	fa	VT=S;AC=2	GT	(4658,-1,111111111111)	bridge
MT	4655	.	G	A	100	fa	VT=S;AC=36	GT	(4659,-1,111111111111)	bridge
MT	4659	.	G	A	100	fa	VT=S;AC=5	GT	(4663,73,110111111111)	bubble
MT	4676	.	C	T	100	fa	VT=S;AC=5	GT	(4680,73,110111111111)	bubble
MT	4679	.	T	C	100	fa	VT=S;AC=2	GT	(4683,73,111111111111)	bubble
MT	4682	.	A	G	100	fa	VT=S;AC=1	GT	(4686,-1,111111111111)	bridge
MT	4688	.	T	C,A	100	fa	VT=S,S;AC=11,1	GT	(4692,-1,111111111111)	bridge
MT	4689	.	A	G	100	fa	VT=S;AC=3	GT	(4693,-1,111111111111)	bridge
MT	4695	.	T	C	100	fa	VT=S;AC=4	GT	(4699,-1,111111111111)	bridge
MT	4696	.	T	C	100	fa	VT=S;AC=2	GT	(4700,-1,111111111111)	bridge
MT	4697	.	C	T	100	fa	VT=S;AC=1	GT	(4701,-1,111111111111)	bridge
MT	4703	.	T	C	100	fa	VT=S;AC=18	GT	(4707,-1,111111111111)	bridge
MT	4705	.	T	C	100	fa	VT=S;AC=1	GT	(4709,-1,111111111111)	bridge
MT	4706	.	A	G	100	fa	VT=S;AC=2	GT	(4710,-1,111111111111)	bridge
MT	4715	.	A	G	100	fa	VT=S;AC=101	GT	(4719,-1,111111111111)	bridge
MT	4721	.	A	G	100	fa	VT=S;AC=1	GT	(4725,-1,111111111111)	bridge
MT	4722	.	A	G	100	fa	VT=S;AC=2	GT	(4726,-1,111111111111)	bridge
MT	4727	.	A	G	100	fa	VT=S;AC=8	GT	(4731,-1,111111111111)	bridge
MT	4730	.	C	T	100	fa	VT=S;AC=2	GT	(4734,-1,111111111111)	bridge
MT	4732	.	A	G	100	fa	VT=S;AC=14	GT	(4736,-1,111111111111)	bridge
MT	4733	.	T	C	100	fa	VT=S;AC=4	GT	(4737,-1,111111111111)	bridge
MT	4734	.	A	G	100	fa	VT=S;AC=4	GT	(4738,-1,111111111111)	bridge
MT	4736	.	T	C	100	fa	VT=S;AC=1	GT	(4740,-1,111111111111)	bridge
MT	4739	.	C	T	100	fa	VT=S;AC=1	GT	(4743,-1,111111111111)	bridge
MT	4742	.	T	C	100	fa	VT=S;AC=7	GT	(4746,-1,111111111111)	bridge
MT	4745	.	A	G,T	100	fa	VT=S,S;AC=7,1	GT	(4749,-1,111111111111)	bridge
MT	4748	.	C	T	100	fa	VT=S;AC=2	GT	(4752,-1,111111111111)	bridge
MT	4755	.	T	C	100	fa	VT=S;AC=6	GT	(4759,-1,111111111111)	bridge
MT	4760	.	A	G	100	fa	VT=S;AC=2	GT	(4764,-1,111111111111)	bridge
MT	4767	.	A	G	100	fa	VT=S;AC=28	GT	(4771,-1,111111111111)	bridge
MT	4769	.	A	G	100	fa	VT=S;AC=2513	GT	(4773,72,000000000001)	bubble
MT	4772	.	T	C	100	fa	VT=S;AC=2	GT	(4776,72,000000000001)	bubble
MT	4775	.	A	G	100	fa	VT=S;AC=3	GT	(4779,72,000000000001)	bubble
MT	4790	.	A	G	100	fa	VT=S;AC=1	GT	(4794,72,111111111111)	bubble
MT	4793	.	A	G	100	fa	VT=S;AC=14	GT	(4797,-1,111111111111)	bridge
MT	4796	.	C	T	100	fa	VT=S;AC=2	GT	(4800,-1,111111111111)	bridge
MT	4802	.	T	C	100	fa	VT=S;AC=2	GT	(4806,-1,111111111111)	bridge
MT	4811	.	A	G	100	fa	VT=S;AC=5	GT	(4815,-1,111111111111)	bridge
MT	4814	.	C	T	100	fa	VT=S;AC=1	GT	(4818,-1,111111111111)	bridge
MT	4820	.	G	A	100	fa	VT=S;AC=124	GT	(4824,-1,111111111111)	bridge
MT	4823	.	T	C	100	fa	VT=S;AC=33	GT	(4827,71,111111111111)	bubble
MT	4824	.	A	G	100	fa	VT=S;AC=146	GT	(4828,71,000000000001)	bubble
MT	4826	.	C	T	100	fa	VT=S;AC=1	GT	(4830,71,000000000001)	bubble
MT	4829	.	A	G	100	fa	VT=S;AC=1	GT	(4833,71,000000000001)	bubble
MT	4832	.	C	T	100	fa	VT=S;AC=1	GT	(4836,71,000000000001)	bubble
MT	4833	.	A	G	100	fa	VT=S;AC=19	GT	(4837,71,000000000001)	bubble
MT	4838	.	T	C	100	fa	VT=S;AC=1	GT	(4842,71,000000000001)	bubble
MT	4850	.	C	T	100	fa	VT=S;AC=12	GT	(4854,-1,111111111111)	bridge
MT	4851	.	C	T	100	fa	VT=S;AC=2	GT	(4855,-1,111111111111)	bridge
MT	4853	.	G	A	100	fa	VT=S;AC=3	GT	(4857,-1,111111111111)	bridge
MT	4856	.	T	C	100	fa	VT=S;AC=1	GT	(4860,-1,111111111111)	bridge
MT	4859	.	T	C	100	fa	VT=S;AC=8	GT	(4863,-1,111111111111)	bridge
MT	4868	.	A	G	100	fa	VT=S;AC=1	GT	(4872,-1,111111111111)	bridge
MT	4883	.	C	T	100	fa	VT=S;AC=127	GT	(4887,-1,111111111111)	bridge
MT	4890	.	A	G	100	fa	VT=S;AC=1	GT	(4894,-1,111111111111)	bridge
MT	4895	.	A	G	100	fa	VT=S;AC=3	GT	(4899,-1,111111111111)	bridge
MT	4904	.	C	T	100	fa	VT=S;AC=2	GT	(4908,-1,111111111111)	bridge
MT	4907	.	T	C	100	fa	VT=S;AC=2	GT	(4911,-1,111111111111)	bridge
MT	4913	.	A	G	100	fa	VT=S;AC=1	GT	(4917,-1,111111111111)	bridge
MT	4916	.	A	G	100	fa	VT=S;AC=16	GT	(4920,70,111111111111)	bubble
MT	4917	.	A	G	100	fa	VT=S;AC=56	GT	(4921,70,111111110111)	bubble
MT	4924	.	G	A	100	fa	VT=S;AC=3	GT	(4928,70,111111110111)	bubble
MT	4926	.	C	A	100	fa	VT=S;AC=1	GT	(4930,70,111111110111)	bubble
MT	4928	.	T	C	100	fa	VT=S;AC=1	GT	(4932,70,111111110111)	bubble
MT	4936	.	C	T	100	fa	VT=S;AC=1	GT	(4940,70,111111110111)	bubble
MT	4937	.	T	C	100	fa	VT=S;AC=4	GT	(4941,70,111111110111)	bubble
MT	4943	.	A	G	100	fa	VT=S;AC=2	GT	(4947,-1,111111111111)	bridge
MT	4944	.	A	G	100	fa	VT=S;AC=2	GT	(4948,-1,111111111111)	bridge
MT	4949	.	A	G	100	fa	VT=S;AC=4	GT	(4953,-1,111111111111)	bridge
MT	4952	.	C	T	100	fa	VT=S;AC=3	GT	(4956,-1,111111111111)	bridge
MT	4958	.	A	G	100	fa	VT=S;AC=8	GT	(4962,-1,111111111111)	bridge
MT	4959	.	G	A	100	fa	VT=S;AC=4	GT	(4963,-1,111111111111)	bridge
MT	4960	.	C	T	100	fa	VT=S;AC=2	GT	(4964,-1,111111111111)	bridge
MT	4961	.	A	G	100	fa	VT=S;AC=3	GT	(4965,-1,111111111111)	bridge
MT	4964	.	C	T	100	fa	VT=S;AC=2	GT	(4968,-1,111111111111)	bridge
MT	4965	.	A	G	100	fa	VT=S;AC=4	GT	(4969,-1,111111111111)	bridge
MT	4967	.	T	C	100	fa	VT=S;AC=8	GT	(4971,-1,111111111111)	bridge
MT	4970	.	A	G	100	fa	VT=S;AC=4	GT	(4974,-1,111111111111)	bridge
MT	4973	.	T	C,G	100	fa	VT=S,S;AC=5,1	GT	(4977,-1,111111111111)	bridge
MT	4976	.	A	G	100	fa	VT=S;AC=3	GT	(4980,-1,111111111111)	bridge
MT	4977	.	T	C	100	fa	VT=S;AC=101	GT	(4981,-1,111111111111)	bridge
MT	4991	.	G	A	100	fa	VT=S;AC=20	GT	(4995,-1,111111111111)	bridge
MT	5004	.	T	C	100	fa	VT=S;AC=10	GT	(5008,-1,111111111111)	bridge
MT	5012	.	C	T	100	fa	VT=S;AC=1	GT	(5016,-1,111111111111)	bridge
MT	5021	.	T	C	100	fa	VT=S;AC=4	GT	(5025,-1,111111111111)	bridge
MT	5027	.	C	T	100	fa	VT=S;AC=30	GT	(5031,-1,111111111111)	bridge
MT	5028	.	A	G	100	fa	VT=S;AC=1	GT	(5032,-1,111111111111)	bridge
MT	5029	.	T	C	100	fa	VT=S;AC=1	GT	(5033,-1,111111111111)	bridge
MT	5033	.	A	G	100	fa	VT=S;AC=2	GT	(5037,-1,111111111111)	bridge
MT	5036	.	A	G	100	fa	VT=S;AC=70	GT	(5040,-1,111111111111)	bridge
MT	5039	.	A	G	100	fa	VT=S;AC=2	GT	(5043,-1,111111111111)	bridge
MT	5045	.	A	G	100	fa	VT=S;AC=1	GT	(5049,-1,111111111111)	bridge
MT	5046	.	G	A	100	fa	VT=S;AC=116	GT	(5050,-1,111111111111)	bridge
MT	5048	.	T	C	100	fa	VT=S;AC=3	GT	(5052,-1,111111111111)	bridge
MT	5049	.	C	T	100	fa	VT=S;AC=2	GT	(5053,-1,111111111111)	bridge
MT	5051	.	A	G	100	fa	VT=S;AC=2	GT	(5055,-1,111111111111)	bridge
MT	5054	.	G	A	100	fa	VT=S;AC=5	GT	(5058,-1,111111111111)	bridge
MT	5057	.	C	T	100	fa	VT=S;AC=1	GT	(5061,-1,111111111111)	bridge
MT	5060	.	C	T	100	fa	VT=S;AC=1	GT	(5064,-1,111111111111)	bridge
MT	5063	.	T	C	100	fa	VT=S;AC=10	GT	(5067,-1,111111111111)	bridge
MT	5069	.	A	T	100	fa	VT=S;AC=7	GT	(5073,-1,111111111111)	bridge
MT	5073	.	A	G	100	fa	VT=S;AC=1	GT	(5077,-1,111111111111)	bridge
MT	5074	.	T	C	100	fa	VT=S;AC=6	GT	(5078,-1,111111111111)	bridge
MT	5081	.	T	C	100	fa	VT=S;AC=1	GT	(5085,-1,111111111111)	bridge
MT	5082	.	T	C	100	fa	VT=S;AC=18	GT	(5086,-1,111111111111)	bridge
MT	5087	.	T	C	100	fa	VT=S;AC=2	GT	(5091,-1,111111111111)	bridge
MT	5090	.	T	C	100	fa	VT=S;AC=1	GT	(5094,-1,111111111111)	bridge
MT	5093	.	T	C	100	fa	VT=S;AC=7	GT	(5097,-1,111111111111)	bridge
MT	5094	.	A	G,C	100	fa	VT=S,S;AC=1,1	GT	(5098,-1,111111111111)	bridge
MT	5095	.	T	C	100	fa	VT=S;AC=4	GT	(5099,-1,111111111111)	bridge
MT	5096	.	T	C	100	fa	VT=S;AC=36	GT	(5100,-1,111111111111)	bridge
MT	5100	.	C	T	100	fa	VT=S;AC=4	GT	(5104,-1,111111111111)	bridge
MT	5102	.	A	G	100	fa	VT=S;AC=4	GT	(5106,-1,111111111111)	bridge
MT	5105	.	T	C	100	fa	VT=S;AC=4	GT	(5109,-1,111111111111)	bridge
MT	5108	.	T	C	100	fa	VT=S;AC=32	GT	(5112,-1,111111111111)	bridge
MT	5111	.	C	T	100	fa	VT=S;AC=3	GT	(5115,-1,111111111111)	bridge
MT	5112	.	G	A	100	fa	VT=S;AC=1	GT	(5116,-1,111111111111)	bridge
MT	5114	.	A	G	100	fa	VT=S;AC=1	GT	(5118,-1,111111111111)	bridge
MT	5123	.	A	G	100	fa	VT=S;AC=2	GT	(5127,-1,111111111111)	bridge
MT	5124	.	C	A	100	fa	VT=S;AC=1	GT	(5128,-1,111111111111)	bridge
MT	5128	.	A	G	100	fa	VT=S;AC=3	GT	(5132,-1,111111111111)	bridge
MT	5131	.	T	C	100	fa	VT=S;AC=1	GT	(5135,-1,111111111111)	bridge
MT	5147	.	G	A	100	fa	VT=S;AC=113	GT	(5151,-1,111111111111)	bridge
MT	5151	.	C	T	100	fa	VT=S;AC=1	GT	(5155,-1,111111111111)	bridge
MT	5153	.	A	G	100	fa	VT=S;AC=9	GT	(5157,69,111101111111)	bubble
MT	5160	.	T	C	100	fa	VT=S;AC=1	GT	(5164,69,111101111111)	bubble
MT	5162	.	T	C	100	fa	VT=S;AC=1	GT	(5166,69,111101111111)	bubble
MT	5165	.	C	T	100	fa	VT=S;AC=1	GT	(5169,69,111101111111)	bubble
MT	5174	.	C	T	100	fa	VT=S;AC=2	GT	(5178,69,111111111111)	bubble
MT	5177	.	G	A	100	fa	VT=S;AC=2	GT	(5181,-1,111111111111)	bridge
MT	5178	.	C	A	100	fa	VT=S;AC=127	GT	(5182,-1,111111111111)	bridge
MT	5181	.	A	G	100	fa	VT=S;AC=4	GT	(5185,-1,111111111111)	bridge
MT	5186	.	A	T,G	100	fa	VT=S,S;AC=23,3	GT	(5190,-1,111111111111)	bridge
MT	5187	.	C	T	100	fa	VT=S;AC=2	GT	(5191,-1,111111111111)	bridge
MT	5189	.	A	G	100	fa	VT=S;AC=2	GT	(5193,-1,111111111111)	bridge
MT	5191	.	C	T	100	fa	VT=S;AC=2	GT	(5195,-1,111111111111)	bridge
MT	5194	.	C	T	100	fa	VT=S;AC=1	GT	(5198,-1,111111111111)	bridge
MT	5196	.	T	C	100	fa	VT=S;AC=3	GT	(5200,-1,111111111111)	bridge
MT	5198	.	A	G	100	fa	VT=S;AC=2	GT	(5202,-1,111111111111)	bridge
MT	5201	.	T	C	100	fa	VT=S;AC=10	GT	(5205,-1,111111111111)	bridge
MT	5210	.	C	T	100	fa	VT=S;AC=3	GT	(5214,-1,111111111111)	bridge
MT	5211	.	C	T	100	fa	VT=S;AC=5	GT	(5215,-1,111111111111)	bridge
MT	5213	.	C	T	100	fa	VT=S;AC=2	GT	(5217,-1,111111111111)	bridge
MT	5231	.	G	A,C	100	fa	VT=S,S;AC=79,2	GT	(5235,-1,111111111111)	bridge
MT	5237	.	G	A,C	100	fa	VT=S,S;AC=13,1	GT	(5241,-1,111111111111)	bridge
MT	5240	.	A	G	100	fa	VT=S;AC=1	GT	(5244,-1,111111111111)	bridge
MT	5250	.	T	C	100	fa	VT=S;AC=5	GT	(5254,-1,111111111111)	bridge
MT	5252	.	G	A	100	fa	VT=S;AC=17	GT	(5256,-1,111111111111)	bridge
MT	5255	.	C	T	100	fa	VT=S;AC=4	GT	(5259,-1,111111111111)	bridge
MT	5258	.	A	G	100	fa	VT=S;AC=4	GT	(5262,-1,111111111111)	bridge
MT	5261	.	G	A	100	fa	VT=S;AC=9	GT	(5265,-1,111111111111)	bridge
MT	5262	.	G	A	100	fa	VT=S;AC=36	GT	(5266,-1,111111111111)	bridge
MT	5263	.	C	T	100	fa	VT=S;AC=9	GT	(5267,-1,111111111111)	bridge
MT	5264	.	C	T	100	fa	VT=S;AC=2	GT	(5268,-1,111111111111)	bridge
MT	5267	.	T	C	100	fa	VT=S;AC=1	GT	(5271,-1,111111111111)	bridge
MT	5276	.	A	G	100	fa	VT=S;AC=2	GT	(5280,-1,111111111111)	bridge
MT	5277	.	T	C	100	fa	VT=S;AC=5	GT	(5281,-1,111111111111)	bridge
MT	5285	.	A	G	100	fa	VT=S;AC=32	GT	(5289,-1,111111111111)	bridge
MT	5288	.	C	T	100	fa	VT=S;AC=1	GT	(5292,-1,111111111111)	bridge
MT	5291	.	T	C	100	fa	VT=S;AC=2	GT	(5295,-1,111111111111)	bridge
MT	5300	.	C	T	100	fa	VT=S;AC=13	GT	(5304,-1,111111111111)	bridge
MT	5301	.	A	G	100	fa	VT=S;AC=47	GT	(5305,-1,111111111111)	bridge
MT	5302	.	T	C	100	fa	VT=S;AC=2	GT	(5306,-1,111111111111)	bridge
MT	5316	.	G	A	100	fa	VT=S;AC=1	GT	(5320,-1,111111111111)	bridge
MT	5318	.	C	T	100	fa	VT=S;AC=1	GT	(5322,-1,111111111111)	bridge
MT	5319	.	A	G,T	100	fa	VT=S,S;AC=18,2	GT	(5323,-1,111111111111)	bridge
MT	5324	.	C	T	100	fa	VT=S;AC=1	GT	(5328,-1,111111111111)	bridge
MT	5331	.	C	A	100	fa	VT=S;AC=26	GT	(5335,-1,111111111111)	bridge
MT	5342	.	C	T	100	fa	VT=S;AC=4	GT	(5346,-1,111111111111)	bridge
MT	5345	.	C	T	100	fa	VT=S;AC=1	GT	(5349,-1,111111111111)	bridge
MT	5348	.	C	T	100	fa	VT=S;AC=4	GT	(5352,-1,111111111111)	bridge
MT	5351	.	A	G	100	fa	VT=S;AC=63	GT	(5355,-1,111111111111)	bridge
MT	5360	.	C	T	100	fa	VT=S;AC=17	GT	(5364,-1,111111111111)	bridge
MT	5366	.	C	A	100	fa	VT=S;AC=3	GT	(5370,-1,111111111111)	bridge
MT	5369	.	C	T	100	fa	VT=S;AC=1	GT	(5373,-1,111111111111)	bridge
MT	5372	.	A	G	100	fa	VT=S;AC=5	GT	(5376,-1,111111111111)	bridge
MT	5378	.	A	G,T	100	fa	VT=S,S;AC=3,1	GT	(5382,-1,111111111111)	bridge
MT	5379	.	C	T	100	fa	VT=S;AC=1	GT	(5383,-1,111111111111)	bridge
MT	5387	.	C	T	100	fa	VT=S;AC=1	GT	(5391,-1,111111111111)	bridge
MT	5390	.	A	G	100	fa	VT=S;AC=8	GT	(5394,-1,111111111111)	bridge
MT	5393	.	T	C	100	fa	VT=S;AC=71	GT	(5397,-1,111111111111)	bridge
MT	5396	.	C	T	100	fa	VT=S;AC=1	GT	(5400,-1,111111111111)	bridge
MT	5399	.	C	T	100	fa	VT=S;AC=1	GT	(5403,-1,111111111111)	bridge
MT	5417	.	G	A	100	fa	VT=S;AC=39	GT	(5421,-1,111111111111)	bridge
MT	5418	.	T	C	100	fa	VT=S;AC=2	GT	(5422,-1,111111111111)	bridge
MT	5420	.	T	C	100	fa	VT=S;AC=4	GT	(5424,-1,111111111111)	bridge
MT	5423	.	A	G	100	fa	VT=S;AC=2	GT	(5427,-1,111111111111)	bridge
MT	5424	.	C	T	100	fa	VT=S;AC=1	GT	(5428,-1,111111111111)	bridge
MT	5426	.	T	C	100	fa	VT=S;AC=13	GT	(5430,-1,111111111111)	bridge
MT	5432	.	A	G	100	fa	VT=S;AC=7	GT	(5436,-1,111111111111)	bridge
MT	5435	.	C	T	100	fa	VT=S;AC=1	GT	(5439,-1,111111111111)	bridge
MT	5441	.	A	G	100	fa	VT=S;AC=1	GT	(5445,-1,111111111111)	bridge
MT	5442	.	T	C	100	fa	VT=S;AC=65	GT	(5446,-1,111111111111)	bridge
MT	5444	.	C	A	100	fa	VT=S;AC=2	GT	(5448,-1,111111111111)	bridge
MT	5450	.	C	T	100	fa	VT=S;AC=1	GT	(5454,-1,111111111111)	bridge
MT	5460	.	G	A	100	fa	VT=S;AC=189	GT	(5464,-1,111111111111)	bridge
MT	5461	.	C	T	100	fa	VT=S;AC=1	GT	(5465,-1,111111111111)	bridge
MT	5462	.	C	T	100	fa	VT=S;AC=1	GT	(5466,-1,111111111111)	bridge
MT	5463	.	C	T	100	fa	VT=S;AC=1	GT	(5467,-1,111111111111)	bridge
MT	5465	.	T	C	100	fa	VT=S;AC=14	GT	(5469,-1,111111111111)	bridge
MT	5466	.	A	G	100	fa	VT=S;AC=3	GT	(5470,-1,111111111111)	bridge
MT	5471	.	G	A	100	fa	VT=S;AC=13	GT	(5475,-1,111111111111)	bridge
MT	5472	.	C	T	100	fa	VT=S;AC=1	GT	(5476,-1,111111111111)	bridge
MT	5477	.	C	T	100	fa	VT=S;AC=1	GT	(5481,-1,111111111111)	bridge
MT	5480	.	A	G	100	fa	VT=S;AC=2	GT	(5484,-1,111111111111)	bridge
MT	5483	.	T	C	100	fa	VT=S;AC=4	GT	(5487,-1,111111111111)	bridge
MT	5492	.	T	C	100	fa	VT=S;AC=12	GT	(5496,-1,111111111111)	bridge
MT	5493	.	T	C	100	fa	VT=S;AC=5	GT	(5497,-1,111111111111)	bridge
MT	5494	.	T	G	100	fa	VT=S;AC=1	GT	(5498,-1,111111111111)	bridge
MT	5495	.	T	C	100	fa	VT=S;AC=7	GT	(5499,-1,111111111111)	bridge
MT	5496	.	A	G	100	fa	VT=S;AC=2	GT	(5500,-1,111111111111)	bridge
MT	5498	.	A	G	100	fa	VT=S;AC=2	GT	(5502,-1,111111111111)	bridge
MT	5499	.	C	T	100	fa	VT=S;AC=1	GT	(5503,-1,111111111111)	bridge
MT	5501	.	A	G	100	fa	VT=S;AC=1	GT	(5505,-1,111111111111)	bridge
MT	5503	.	T	C	100	fa	VT=S;AC=4	GT	(5507,-1,111111111111)	bridge
MT	5508	.	T	C	100	fa	VT=S;AC=1	GT	(5512,-1,111111111111)	bridge
MT	5510	.	A	G	100	fa	VT=S;AC=2	GT	(5514,-1,111111111111)	bridge
MT	5512	.	A	G	100	fa	VT=S;AC=1	GT	(5516,-1,111111111111)	bridge
MT	5514	.	A	G	100	fa	VT=S;AC=1	GT	(5518,-1,111111111111)	bridge
MT	5529	.	A	G	100	fa	VT=S;AC=2	GT	(5533,-1,111111111111)	bridge
MT	5530	.	C	T	100	fa	VT=S;AC=1	GT	(5534,-1,111111111111)	bridge
MT	5539	.	A	G	100	fa	VT=S;AC=3	GT	(5543,-1,111111111111)	bridge
MT	5553	.	T	G,C	100	fa	VT=S,S;AC=1,1	GT	(5557,-1,111111111111)	bridge
MT	5554	.	C	A	100	fa	VT=S;AC=1	GT	(5558,-1,111111111111)	bridge
MT	5558	.	A	G	100	fa	VT=S;AC=24	GT	(5562,-1,111111111111)	bridge
MT	5565	.	A	T	100	fa	VT=S;AC=1	GT	(5569,-1,111111111111)	bridge
MT	5566	.	A	G	100	fa	VT=S;AC=1	GT	(5570,-1,111111111111)	bridge
MT	5567	.	T	C	100	fa	VT=S;AC=1	GT	(5571,-1,111111111111)	bridge
MT	5568	.	A	G	100	fa	VT=S;AC=1	GT	(5572,-1,111111111111)	bridge
MT	5580	.	T	C	100	fa	VT=S;AC=17	GT	(5584,-1,111111111111)	bridge
MT	5581	.	A	G	100	fa	VT=S;AC=34	GT	(5585,-1,111111111111)	bridge
MT	5582	.	A	G	100	fa	VT=S;AC=5	GT	(5586,-1,111111111111)	bridge
MT	5584	.	A	G	100	fa	VT=S;AC=11	GT	(5588,-1,111111111111)	bridge
MT	5585	.	G	A	100	fa	VT=S;AC=26	GT	(5589,-1,111111111111)	bridge
MT	5587	.	T	C	100	fa	VT=S;AC=5	GT	(5591,-1,111111111111)	bridge
MT	5592	.	A	G	100	fa	VT=S;AC=1	GT	(5596,-1,111111111111)	bridge
MT	5601	.	C	T	100	fa	VT=S;AC=25	GT	(5605,-1,111111111111)	bridge
MT	5603	.	C	T	100	fa	VT=S;AC=46	GT	(5607,-1,111111111111)	bridge
MT	5605	.	A	G	100	fa	VT=S;AC=3	GT	(5609,-1,111111111111)	bridge
MT	5618	.	T	C	100	fa	VT=S;AC=3	GT	(5622,-1,111111111111)	bridge
MT	5628	.	T	C	100	fa	VT=S;AC=9	GT	(5632,-1,111111111111)	bridge
MT	5633	.	C	T	100	fa	VT=S;AC=3	GT	(5637,-1,111111111111)	bridge
MT	5641	.	T	C	100	fa	VT=S;AC=1	GT	(5645,-1,111111111111)	bridge
MT	5655	.	T	C	100	fa	VT=S;AC=74	GT	(5659,-1,111111111111)	bridge
MT	5656	.	A	G	100	fa	VT=S;AC=31	GT	(5660,-1,111111111111)	bridge
MT	5663	.	C	T	100	fa	VT=S;AC=2	GT	(5667,-1,111111111111)	bridge
MT	5665	.	A	G	100	fa	VT=S;AC=1	GT	(5669,-1,111111111111)	bridge
MT	5673	.	T	C	100	fa	VT=S;AC=2	GT	(5677,-1,111111111111)	bridge
MT	5674	.	A	G	100	fa	VT=S;AC=1	GT	(5678,-1,111111111111)	bridge
MT	5681	.	C	T	100	fa	VT=S;AC=1	GT	(5685,-1,111111111111)	bridge
MT	5711	.	A	G	100	fa	VT=S;AC=7	GT	(5715,-1,111111111111)	bridge
MT	5743	.	C	G	100	fa	VT=S;AC=1	GT	(5747,-1,111111111111)	bridge
MT	5744	.	G	A	100	fa	VT=S;AC=8	GT	(5748,-1,111111111111)	bridge
MT	5746	.	G	A	100	fa	VT=S;AC=3	GT	(5750,-1,111111111111)	bridge
MT	5747	.	A	G	100	fa	VT=S;AC=4	GT	(5751,-1,111111111111)	bridge
MT	5773	.	G	A	100	fa	VT=S;AC=89	GT	(5777,-1,111111111111)	bridge
MT	5774	.	T	C,G	100	fa	VT=S,S;AC=2,1	GT	(5778,-1,111111111111)	bridge
MT	5783	.	G	A	100	fa	VT=S;AC=12	GT	(5787,-1,111111111111)	bridge
MT	5785	.	T	C	100	fa	VT=S;AC=5	GT	(5789,-1,111111111111)	bridge
MT	5790	.	C	A	100	fa	VT=S;AC=5	GT	(5794,-1,111111111111)	bridge
MT	5806	.	T	C	100	fa	VT=S;AC=1	GT	(5810,-1,111111111111)	bridge
MT	5812	.	A	G	100	fa	VT=S;AC=2	GT	(5816,-1,111111111111)	bridge
MT	5814	.	T	C	100	fa	VT=S;AC=28	GT	(5818,-1,111111111111)	bridge
MT	5817	.	C	T	100	fa	VT=S;AC=1	GT	(5821,-1,111111111111)	bridge
MT	5821	.	G	A	100	fa	VT=S;AC=13	GT	(5825,-1,111111111111)	bridge
MT	5823	.	A	G	100	fa	VT=S;AC=3	GT	(5827,-1,111111111111)	bridge
MT	5824	.	G	A	100	fa	VT=S;AC=2	GT	(5828,-1,111111111111)	bridge
MT	5836	.	A	G	100	fa	VT=S;AC=11	GT	(5840,-1,111111111111)	bridge
MT	5839	.	C	T	100	fa	VT=S;AC=2	GT	(5843,-1,111111111111)	bridge
MT	5843	.	A	G	100	fa	VT=S;AC=6	GT	(5847,-1,111111111111)	bridge
MT	5875	.	C	T	100	fa	VT=S;AC=1	GT	(5879,-1,111111111111)	bridge
MT	5892	.	T	C	100	fa	VT=S;AC=2	GT	(5896,-1,111111111111)	bridge
MT	5893	.	CA	C	100	fa	VT=I;AC=3	GT	(5897,-1,111111111111)	bridge
MT	5894	.	A	G	100	fa	VT=S;AC=16	GT	(5898,-1,111111111111)	bridge
MT	5895	.	C	T	100	fa	VT=S;AC=1	GT	(5899,-1,111111111111)	bridge
MT	5910	.	G	A	100	fa	VT=S;AC=1	GT	(5914,-1,111111111111)	bridge
MT	5911	.	C	T	100	fa	VT=S;AC=7	GT	(5915,-1,111111111111)	bridge
MT	5913	.	G	A	100	fa	VT=S;AC=8	GT	(5917,-1,111111111111)	bridge
MT	5915	.	C	T	100	fa	VT=S;AC=1	GT	(5919,-1,111111111111)	bridge
MT	5918	.	T	C	100	fa	VT=S;AC=2	GT	(5922,-1,111111111111)	bridge
MT	5922	.	C	T	100	fa	VT=S;AC=1	GT	(5926,-1,111111111111)	bridge
MT	5942	.	A	G	100	fa	VT=S;AC=1	GT	(5946,-1,111111111111)	bridge
MT	5951	.	A	G,T	100	fa	VT=S,S;AC=49,1	GT	(5955,-1,111111111111)	bridge
MT	5963	.	A	G	100	fa	VT=S;AC=1	GT	(5967,-1,111111111111)	bridge
MT	5964	.	T	C	100	fa	VT=S;AC=6	GT	(5968,-1,111111111111)	bridge
MT	5972	.	C	T	100	fa	VT=S;AC=1	GT	(5976,-1,111111111111)	bridge
MT	5973	.	G	A	100	fa	VT=S;AC=2	GT	(5977,-1,111111111111)	bridge
MT	5978	.	A	G	100	fa	VT=S;AC=9	GT	(5982,-1,111111111111)	bridge
MT	5979	.	G	A	100	fa	VT=S;AC=4	GT	(5983,-1,111111111111)	bridge
MT	5981	.	T	C	100	fa	VT=S;AC=3	GT	(5985,-1,111111111111)	bridge
MT	5984	.	A	G	100	fa	VT=S;AC=5	GT	(5988,-1,111111111111)	bridge
MT	5988	.	C	T	100	fa	VT=S;AC=3	GT	(5992,-1,111111111111)	bridge
MT	5990	.	A	G	100	fa	VT=S;AC=1	GT	(5994,-1,111111111111)	bridge
MT	5999	.	T	C	100	fa	VT=S;AC=26	GT	(6003,-1,111111111111)	bridge
MT	6005	.	C	T	100	fa	VT=S;AC=2	GT	(6009,-1,111111111111)	bridge
MT	6011	.	T	C	100	fa	VT=S;AC=1	GT	(6015,-1,111111111111)	bridge
MT	6014	.	T	C	100	fa	VT=S;AC=7	GT	(6018,-1,111111111111)	bridge
MT	6018	.	G	A	100	fa	VT=S;AC=1	GT	(6022,-1,111111111111)	bridge
MT	6020	.	C	T	100	fa	VT=S;AC=1	GT	(6024,-1,111111111111)	bridge
MT	6023	.	G	A	100	fa	VT=S;AC=11	GT	(6027,-1,111111111111)	bridge
MT	6026	.	G	A	100	fa	VT=S;AC=28	GT	(6030,-1,111111111111)	bridge
MT	6029	.	C	T	100	fa	VT=S;AC=1	GT	(6033,-1,111111111111)	bridge
MT	6032	.	G	A	100	fa	VT=S;AC=1	GT	(6036,-1,111111111111)	bridge
MT	6040	.	A	G,C	100	fa	VT=S,S;AC=6,1	GT	(6044,-1,111111111111)	bridge
MT	6041	.	C	T	100	fa	VT=S;AC=1	GT	(6045,-1,111111111111)	bridge
MT	6042	.	C	T	100	fa	VT=S;AC=1	GT	(6046,-1,111111111111)	bridge
MT	6044	.	T	C	100	fa	VT=S;AC=2	GT	(6048,-1,111111111111)	bridge
MT	6045	.	C	T	100	fa	VT=S;AC=5	GT	(6049,-1,111111111111)	bridge
MT	6047	.	A	G	100	fa	VT=S;AC=18	GT	(6051,-1,111111111111)	bridge
MT	6053	.	C	T	100	fa	VT=S;AC=3	GT	(6057,-1,111111111111)	bridge
MT	6056	.	C	T	100	fa	VT=S;AC=1	GT	(6060,-1,111111111111)	bridge
MT	6062	.	C	T	100	fa	VT=S;AC=1	GT	(6066,-1,111111111111)	bridge
MT	6065	.	C	T	100	fa	VT=S;AC=2	GT	(6069,-1,111111111111)	bridge
MT	6068	.	C	T	100	fa	VT=S;AC=1	GT	(6072,-1,111111111111)	bridge
MT	6071	.	T	C	100	fa	VT=S;AC=47	GT	(6075,-1,111111111111)	bridge
MT	6075	.	G	A	100	fa	VT=S;AC=1	GT	(6079,-1,111111111111)	bridge
MT	6092	.	T	C	100	fa	VT=S;AC=5	GT	(6096,-1,111111111111)	bridge
MT	6098	.	A	G	100	fa	VT=S;AC=1	GT	(6102,-1,111111111111)	bridge
MT	6110	.	A	G	100	fa	VT=S;AC=1	GT	(6114,68,111101111111)	bubble
MT	6112	.	T	C	100	fa	VT=S;AC=2	GT	(6116,68,111101111111)	bubble
MT	6113	.	A	G	100	fa	VT=S;AC=1	GT	(6117,68,111101111111)	bubble
MT	6116	.	A	G	100	fa	VT=S;AC=2	GT	(6120,68,111101111111)	bubble
MT	6119	.	C	T	100	fa	VT=S;AC=1	GT	(6123,68,111101111111)	bubble
MT	6120	.	A	G	100	fa	VT=S;AC=1	GT	(6124,68,111101111111)	bubble
MT	6125	.	A	G	100	fa	VT=S;AC=7	GT	(6129,-1,111111111111)	bridge
MT	6131	.	A	G	100	fa	VT=S;AC=1	GT	(6135,-1,111111111111)	bridge
MT	6137	.	T	C	100	fa	VT=S;AC=1	GT	(6141,-1,111111111111)	bridge
MT	6146	.	A	G	100	fa	VT=S;AC=2	GT	(6150,-1,111111111111)	bridge
MT	6150	.	G	A	100	fa	VT=S;AC=21	GT	(6154,-1,111111111111)	bridge
MT	6152	.	T	C	100	fa	VT=S;AC=13	GT	(6156,-1,111111111111)	bridge
MT	6156	.	C	T	100	fa	VT=S;AC=1	GT	(6160,-1,111111111111)	bridge
MT	6164	.	C	T	100	fa	VT=S;AC=10	GT	(6168,-1,111111111111)	bridge
MT	6167	.	T	C,G	100	fa	VT=S,S;AC=2,2	GT	(6171,-1,111111111111)	bridge
MT	6173	.	C	T	100	fa	VT=S;AC=1	GT	(6177,-1,111111111111)	bridge
MT	6176	.	T	C	100	fa	VT=S;AC=3	GT	(6180,-1,111111111111)	bridge
MT	6179	.	G	A	100	fa	VT=S;AC=11	GT	(6183,-1,111111111111)	bridge
MT	6182	.	G	A	100	fa	VT=S;AC=5	GT	(6186,-1,111111111111)	bridge
MT	6185	.	T	C	100	fa	VT=S;AC=49	GT	(6189,-1,111111111111)	bridge
MT	6200	.	C	T	100	fa	VT=S;AC=1	GT	(6204,-1,111111111111)	bridge
MT	6209	.	C	T	100	fa	VT=S;AC=1	GT	(6213,-1,111111111111)	bridge
MT	6216	.	T	C	100	fa	VT=S;AC=8	GT	(6220,-1,111111111111)	bridge
MT	6218	.	A	G	100	fa	VT=S;AC=1	GT	(6222,-1,111111111111)	bridge
MT	6221	.	T	C,A	100	fa	VT=S,S;AC=116,13	GT	(6225,-1,111111111111)	bridge
MT	6227	.	T	C	100	fa	VT=S;AC=5	GT	(6231,-1,111111111111)	bridge
MT	6228	.	C	T	100	fa	VT=S;AC=3	GT	(6232,-1,111111111111)	bridge
MT	6231	.	C	T	100	fa	VT=S;AC=7	GT	(6235,-1,111111111111)	bridge
MT	6233	.	A	G	100	fa	VT=S;AC=2	GT	(6237,-1,111111111111)	bridge
MT	6248	.	T	C	100	fa	VT=S;AC=9	GT	(6252,-1,111111111111)	bridge
MT	6249	.	G	A	100	fa	VT=S;AC=3	GT	(6253,-1,111111111111)	bridge
MT	6250	.	C	T	100	fa	VT=S;AC=1	GT	(6254,-1,111111111111)	bridge
MT	6253	.	T	C	100	fa	VT=S;AC=31	GT	(6257,-1,111111111111)	bridge
MT	6254	.	A	G	100	fa	VT=S;AC=1	GT	(6258,-1,111111111111)	bridge
MT	6257	.	G	A	100	fa	VT=S;AC=5	GT	(6261,-1,111111111111)	bridge
MT	6259	.	A	G	100	fa	VT=S;AC=1	GT	(6263,-1,111111111111)	bridge
MT	6260	.	G	A	100	fa	VT=S;AC=26	GT	(6264,-1,111111111111)	bridge
MT	6261	.	G	A	100	fa	VT=S;AC=14	GT	(6265,-1,111111111111)	bridge
MT	6263	.	C	T	100	fa	VT=S;AC=1	GT	(6267,-1,111111111111)	bridge
MT	6266	.	A	G	100	fa	VT=S;AC=3	GT	(6270,-1,111111111111)	bridge
MT	6267	.	G	A	100	fa	VT=S;AC=14	GT	(6271,-1,111111111111)	bridge
MT	6272	.	A	G	100	fa	VT=S;AC=9	GT	(6276,-1,111111111111)	bridge
MT	6284	.	A	G	100	fa	VT=S;AC=3	GT	(6288,-1,111111111111)	bridge
MT	6285	.	G	A	100	fa	VT=S;AC=3	GT	(6289,-1,111111111111)	bridge
MT	6286	.	T	C	100	fa	VT=S;AC=5	GT	(6290,-1,111111111111)	bridge
MT	6287	.	C	T	100	fa	VT=S;AC=2	GT	(6291,-1,111111111111)	bridge
MT	6290	.	C	T	100	fa	VT=S;AC=10	GT	(6294,-1,111111111111)	bridge
MT	6293	.	T	C	100	fa	VT=S;AC=14	GT	(6297,-1,111111111111)	bridge
MT	6296	.	C	T	100	fa	VT=S;AC=2	GT	(6300,-1,111111111111)	bridge
MT	6297	.	T	C	100	fa	VT=S;AC=5	GT	(6301,-1,111111111111)	bridge
MT	6302	.	A	G	100	fa	VT=S;AC=1	GT	(6306,-1,111111111111)	bridge
MT	6305	.	G	A	100	fa	VT=S;AC=4	GT	(6309,-1,111111111111)	bridge
MT	6308	.	C	T	100	fa	VT=S;AC=3	GT	(6312,-1,111111111111)	bridge
MT	6311	.	C	T	100	fa	VT=S;AC=3	GT	(6315,-1,111111111111)	bridge
MT	6320	.	T	C,A	100	fa	VT=S,S;AC=3,1	GT	(6324,-1,111111111111)	bridge
MT	6323	.	A	G	100	fa	VT=S;AC=1	GT	(6327,-1,111111111111)	bridge
MT	6338	.	A	G	100	fa	VT=S;AC=9	GT	(6342,-1,111111111111)	bridge
MT	6339	.	A	G	100	fa	VT=S;AC=1	GT	(6343,-1,111111111111)	bridge
MT	6340	.	C	T	100	fa	VT=S;AC=2	GT	(6344,-1,111111111111)	bridge
MT	6353	.	A	G	100	fa	VT=S;AC=1	GT	(6357,-1,111111111111)	bridge
MT	6359	.	A	G	100	fa	VT=S;AC=1	GT	(6363,-1,111111111111)	bridge
MT	6362	.	A	G	100	fa	VT=S;AC=1	GT	(6366,-1,111111111111)	bridge
MT	6365	.	T	C	100	fa	VT=S;AC=2	GT	(6369,-1,111111111111)	bridge
MT	6366	.	G	A	100	fa	VT=S;AC=6	GT	(6370,-1,111111111111)	bridge
MT	6368	.	C	T	100	fa	VT=S;AC=1	GT	(6372,-1,111111111111)	bridge
MT	6371	.	C	T	100	fa	VT=S;AC=11	GT	(6375,-1,111111111111)	bridge
MT	6378	.	T	C	100	fa	VT=S;AC=4	GT	(6382,-1,111111111111)	bridge
MT	6383	.	G	A	100	fa	VT=S;AC=3	GT	(6387,-1,111111111111)	bridge
MT	6386	.	C	T	100	fa	VT=S;AC=5	GT	(6390,-1,111111111111)	bridge
MT	6392	.	T	C	100	fa	VT=S;AC=97	GT	(6396,-1,111111111111)	bridge
MT	6401	.	A	G	100	fa	VT=S;AC=2	GT	(6405,-1,111111111111)	bridge
MT	6407	.	T	C	100	fa	VT=S;AC=1	GT	(6411,-1,111111111111)	bridge
MT	6408	.	A	G	100	fa	VT=S;AC=1	GT	(6412,-1,111111111111)	bridge
MT	6410	.	C	T	100	fa	VT=S;AC=4	GT	(6414,-1,111111111111)	bridge
MT	6413	.	T	C	100	fa	VT=S;AC=23	GT	(6417,-1,111111111111)	bridge
MT	6419	.	A	G	100	fa	VT=S;AC=1	GT	(6423,-1,111111111111)	bridge
MT	6437	.	A	G	100	fa	VT=S;AC=1	GT	(6441,-1,111111111111)	bridge
MT	6445	.	C	T	100	fa	VT=S;AC=1	GT	(6449,-1,111111111111)	bridge
MT	6446	.	G	A	100	fa	VT=S;AC=10	GT	(6450,-1,111111111111)	bridge
MT	6452	.	C	T	100	fa	VT=S;AC=2	GT	(6456,-1,111111111111)	bridge
MT	6455	.	C	T	100	fa	VT=S;AC=76	GT	(6459,-1,111111111111)	bridge
MT	6461	.	A	G	100	fa	VT=S;AC=10	GT	(6465,-1,111111111111)	bridge
MT	6464	.	C	T	100	fa	VT=S;AC=1	GT	(6468,-1,111111111111)	bridge
MT	6465	.	G	A	100	fa	VT=S;AC=2	GT	(6469,-1,111111111111)	bridge
MT	6473	.	C	T	100	fa	VT=S;AC=96	GT	(6477,-1,111111111111)	bridge
MT	6480	.	G	A	100	fa	VT=S;AC=15	GT	(6484,-1,111111111111)	bridge
MT	6481	.	T	C	100	fa	VT=S;AC=3	GT	(6485,67,111111111111)	bubble
MT	6482	.	C	T	100	fa	VT=S;AC=2	GT	(6486,67,111011111111)	bubble
MT	6485	.	A	G	100	fa	VT=S;AC=4	GT	(6489,67,111011111111)	bubble
MT	6489	.	C	A	100	fa	VT=S;AC=2	GT	(6493,67,111011111111)	bubble
MT	6491	.	C	T,A	100	fa	VT=S,S;AC=2,2	GT	(6495,67,111011111111)	bubble
MT	6494	.	A	G	100	fa	VT=S;AC=3	GT	(6498,67,111011111111)	bubble
MT	6497	.	T	C	100	fa	VT=S;AC=2	GT	(6501,67,111011111111)	bubble
MT	6512	.	T	C	100	fa	VT=S;AC=1	GT	(6516,-1,111111111111)	bridge
MT	6515	.	T	C	100	fa	VT=S;AC=15	GT	(6519,-1,111111111111)	bridge
MT	6516	.	G	A	100	fa	VT=S;AC=1	GT	(6520,-1,111111111111)	bridge
MT	6518	.	C	T	100	fa	VT=S;AC=2	GT	(6522,-1,111111111111)	bridge
MT	6524	.	T	C	100	fa	VT=S;AC=18	GT	(6528,-1,111111111111)	bridge
MT	6527	.	A	G	100	fa	VT=S;AC=8	GT	(6531,-1,111111111111)	bridge
MT	6528	.	C	T	100	fa	VT=S;AC=5	GT	(6532,-1,111111111111)	bridge
MT	6530	.	A	G	100	fa	VT=S;AC=1	GT	(6534,-1,111111111111)	bridge
MT	6531	.	C	T	100	fa	VT=S;AC=2	GT	(6535,-1,111111111111)	bridge
MT	6548	.	C	T	100	fa	VT=S;AC=79	GT	(6552,-1,111111111111)	bridge
MT	6563	.	C	T	100	fa	VT=S;AC=2	GT	(6567,-1,111111111111)	bridge
MT	6566	.	C	T	100	fa	VT=S;AC=1	GT	(6570,-1,111111111111)	bridge
MT	6570	.	G	T	100	fa	VT=S;AC=3	GT	(6574,-1,111111111111)	bridge
MT	6572	.	C	T	100	fa	VT=S;AC=1	GT	(6576,-1,111111111111)	bridge
MT	6575	.	A	G	100	fa	VT=S;AC=1	GT	(6579,-1,111111111111)	bridge
MT	6578	.	A	C	100	fa	VT=S;AC=1	GT	(6582,-1,111111111111)	bridge
MT	6584	.	C	T	100	fa	VT=S;AC=1	GT	(6588,-1,111111111111)	bridge
MT	6587	.	C	T	100	fa	VT=S;AC=23	GT	(6591,-1,111111111111)	bridge
MT	6593	.	A	G	100	fa	VT=S;AC=1	GT	(6597,-1,111111111111)	bridge
MT	6599	.	A	G	100	fa	VT=S;AC=3	GT	(6603,-1,111111111111)	bridge
MT	6605	.	A	G	100	fa	VT=S;AC=1	GT	(6609,66,111101111111)	bubble
MT	6614	.	T	C	100	fa	VT=S;AC=2	GT	(6618,66,111101111111)	bubble
MT	6617	.	C	T	100	fa	VT=S;AC=1	GT	(6621,66,111101111111)	bubble
MT	6620	.	T	C,G	100	fa	VT=S,S;AC=20,3	GT	(6624,66,111101111111)	bubble
MT	6626	.	T	C	100	fa	VT=S;AC=1	GT	(6630,-1,111111111111)	bridge
MT	6629	.	A	G	100	fa	VT=S;AC=2	GT	(6633,-1,111111111111)	bridge
MT	6632	.	T	C	100	fa	VT=S;AC=11	GT	(6636,-1,111111111111)	bridge
MT	6635	.	T	C	100	fa	VT=S;AC=6	GT	(6639,-1,111111111111)	bridge
MT	6638	.	T	C	100	fa	VT=S;AC=1	GT	(6642,-1,111111111111)	bridge
MT	6641	.	T	C	100	fa	VT=S;AC=1	GT	(6645,-1,111111111111)	bridge
MT	6644	.	C	T	100	fa	VT=S;AC=1	GT	(6648,-1,111111111111)	bridge
MT	6647	.	A	G	100	fa	VT=S;AC=9	GT	(6651,-1,111111111111)	bridge
MT	6653	.	C	A,T	100	fa	VT=S,S;AC=1,1	GT	(6657,-1,111111111111)	bridge
MT	6656	.	C	T	100	fa	VT=S;AC=1	GT	(6660,-1,111111111111)	bridge
MT	6662	.	A	G	100	fa	VT=S;AC=1	GT	(6666,-1,111111111111)	bridge
MT	6663	.	A	G	100	fa	VT=S;AC=32	GT	(6667,-1,111111111111)	bridge
MT	6666	.	T	A	100	fa	VT=S;AC=1	GT	(6670,-1,111111111111)	bridge
MT	6671	.	T	C	100	fa	VT=S;AC=14	GT	(6675,-1,111111111111)	bridge
MT	6674	.	T	C	100	fa	VT=S;AC=1	GT	(6678,-1,111111111111)	bridge
MT	6680	.	T	C	100	fa	VT=S;AC=85	GT	(6684,-1,111111111111)	bridge
MT	6689	.	C	T	100	fa	VT=S;AC=5	GT	(6693,-1,111111111111)	bridge
MT	6692	.	A	G	100	fa	VT=S;AC=2	GT	(6696,-1,111111111111)	bridge
MT	6701	.	A	G	100	fa	VT=S;AC=1	GT	(6705,-1,111111111111)	bridge
MT	6704	.	A	G	100	fa	VT=S;AC=1	GT	(6708,-1,111111111111)	bridge
MT	6713	.	C	T	100	fa	VT=S;AC=31	GT	(6717,-1,111111111111)	bridge
MT	6716	.	A	G	100	fa	VT=S;AC=1	GT	(6720,-1,111111111111)	bridge
MT	6719	.	T	C	100	fa	VT=S;AC=8	GT	(6723,-1,111111111111)	bridge
MT	6722	.	G	A	100	fa	VT=S;AC=3	GT	(6726,-1,111111111111)	bridge
MT	6734	.	G	A	100	fa	VT=S;AC=5	GT	(6738,-1,111111111111)	bridge
MT	6737	.	A	G	100	fa	VT=S;AC=2	GT	(6741,-1,111111111111)	bridge
MT	6743	.	T	C	100	fa	VT=S;AC=1	GT	(6747,-1,111111111111)	bridge
MT	6746	.	C	T	100	fa	VT=S;AC=2	GT	(6750,-1,111111111111)	bridge
MT	6752	.	A	G	100	fa	VT=S;AC=16	GT	(6756,-1,111111111111)	bridge
MT	6755	.	G	A	100	fa	VT=S;AC=29	GT	(6759,-1,111111111111)	bridge
MT	6764	.	G	A	100	fa	VT=S;AC=9	GT	(6768,-1,111111111111)	bridge
MT	6770	.	A	G	100	fa	VT=S;AC=1	GT	(6774,-1,111111111111)	bridge
MT	6776	.	T	C	100	fa	VT=S;AC=22	GT	(6780,-1,111111111111)	bridge
MT	6779	.	A	G	100	fa	VT=S;AC=3	GT	(6783,-1,111111111111)	bridge
MT	6782	.	T	C	100	fa	VT=S;AC=1	GT	(6786,-1,111111111111)	bridge
MT	6785	.	A	G	100	fa	VT=S;AC=1	GT	(6789,-1,111111111111)	bridge
MT	6788	.	A	G	100	fa	VT=S;AC=1	GT	(6792,-1,111111111111)	bridge
MT	6791	.	A	G	100	fa	VT=S;AC=1	GT	(6795,-1,111111111111)	bridge
MT	6794	.	A	G	100	fa	VT=S;AC=3	GT	(6798,-1,111111111111)	bridge
MT	6803	.	C	T	100	fa	VT=S;AC=1	GT	(6807,-1,111111111111)	bridge
MT	6806	.	A	G	100	fa	VT=S;AC=5	GT	(6810,-1,111111111111)	bridge
MT	6815	.	T	C	100	fa	VT=S;AC=4	GT	(6819,-1,111111111111)	bridge
MT	6827	.	T	C	100	fa	VT=S;AC=92	GT	(6831,-1,111111111111)	bridge
MT	6842	.	T	C	100	fa	VT=S;AC=2	GT	(6846,-1,111111111111)	bridge
MT	6851	.	C	A,T	100	fa	VT=S,S;AC=1,1	GT	(6855,-1,111111111111)	bridge
MT	6852	.	G	A	100	fa	VT=S;AC=1	GT	(6856,-1,111111111111)	bridge
MT	6860	.	A	G	100	fa	VT=S;AC=1	GT	(6864,-1,111111111111)	bridge
MT	6866	.	T	C	100	fa	VT=S;AC=2	GT	(6870,-1,111111111111)	bridge
MT	6872	.	A	G	100	fa	VT=S;AC=1	GT	(6876,-1,111111111111)	bridge
MT	6881	.	A	G	100	fa	VT=S;AC=5	GT	(6885,-1,111111111111)	bridge
MT	6890	.	A	G	100	fa	VT=S;AC=1	GT	(6894,65,111110111111)	bubble
MT	6891	.	A	G	100	fa	VT=S;AC=1	GT	(6895,65,111110111111)	bubble
MT	6893	.	C	T	100	fa	VT=S;AC=1	GT	(6897,65,111110111111)	bubble
MT	6895	.	A	G	100	fa	VT=S;AC=1	GT	(6899,65,111110111111)	bubble
MT	6896	.	T	C	100	fa	VT=S;AC=1	GT	(6900,65,111110111111)	bubble
MT	6899	.	G	A	100	fa	VT=S;AC=5	GT	(6903,65,111110111111)	bubble
MT	6902	.	A	G	100	fa	VT=S;AC=1	GT	(6906,65,111110111111)	bubble
MT	6908	.	T	C	100	fa	VT=S;AC=2	GT	(6912,65,111110111111)	bubble
MT	6911	.	T	C	100	fa	VT=S;AC=1	GT	(6915,65,111111111111)	bubble
MT	6914	.	A	G,T	100	fa	VT=S,S;AC=1,1	GT	(6918,-1,111111111111)	bridge
MT	6917	.	G	A	100	fa	VT=S;AC=14	GT	(6921,-1,111111111111)	bridge
MT	6918	.	C	T	100	fa	VT=S;AC=1	GT	(6922,-1,111111111111)	bridge
MT	6923	.	A	G	100	fa	VT=S;AC=1	GT	(6927,-1,111111111111)	bridge
MT	6929	.	A	G	100	fa	VT=S;AC=2	GT	(6933,-1,111111111111)	bridge
MT	6932	.	A	G	100	fa	VT=S;AC=8	GT	(6936,-1,111111111111)	bridge
MT	6935	.	C	T	100	fa	VT=S;AC=2	GT	(6939,-1,111111111111)	bridge
MT	6938	.	C	T	100	fa	VT=S;AC=3	GT	(6942,-1,111111111111)	bridge
MT	6941	.	T	C	100	fa	VT=S;AC=1	GT	(6945,-1,111111111111)	bridge
MT	6951	.	G	A	100	fa	VT=S;AC=2	GT	(6955,-1,111111111111)	bridge
MT	6956	.	T	C	100	fa	VT=S;AC=5	GT	(6960,-1,111111111111)	bridge
MT	6959	.	C	T	100	fa	VT=S;AC=5	GT	(6963,-1,111111111111)	bridge
MT	6960	.	C	T	100	fa	VT=S;AC=30	GT	(6964,-1,111111111111)	bridge
MT	6962	.	G	A	100	fa	VT=S;AC=76	GT	(6966,-1,111111111111)	bridge
MT	6965	.	T	C	100	fa	VT=S;AC=2	GT	(6969,-1,111111111111)	bridge
MT	6971	.	T	C	100	fa	VT=S;AC=1	GT	(6975,-1,111111111111)	bridge
MT	6987	.	T	G	100	fa	VT=S;AC=1	GT	(6991,-1,111111111111)	bridge
MT	6989	.	A	G	100	fa	VT=S;AC=78	GT	(6993,-1,111111111111)	bridge
MT	6990	.	C	T	100	fa	VT=S;AC=1	GT	(6994,-1,111111111111)	bridge
MT	7007	.	C	T	100	fa	VT=S;AC=2	GT	(7011,-1,111111111111)	bridge
MT	7010	.	C	T	100	fa	VT=S;AC=1	GT	(7014,-1,111111111111)	bridge
MT	7013	.	G	A	100	fa	VT=S;AC=19	GT	(7017,-1,111111111111)	bridge
MT	7016	.	C	T	100	fa	VT=S;AC=1	GT	(7020,-1,111111111111)	bridge
MT	7022	.	T	C,A	100	fa	VT=S,S;AC=6,1	GT	(7026,-1,111111111111)	bridge
MT	7028	.	C	T	100	fa	VT=S;AC=2286	GT	(7032,64,000000000001)	bubble
MT	7041	.	G	A	100	fa	VT=S;AC=1	GT	(7045,64,000000000001)	bubble
MT	7046	.	A	G	100	fa	VT=S;AC=4	GT	(7050,64,000000000001)	bubble
MT	7049	.	A	G	100	fa	VT=S;AC=2	GT	(7053,64,111111111111)	bubble
MT	7055	.	A	G,T	100	fa	VT=S,S;AC=119,1	GT	(7059,-1,111111111111)	bridge
MT	7061	.	A	G	100	fa	VT=S;AC=1	GT	(7065,-1,111111111111)	bridge
MT	7064	.	T	C	100	fa	VT=S;AC=2	GT	(7068,-1,111111111111)	bridge
MT	7070	.	C	T	100	fa	VT=S;AC=3	GT	(7074,-1,111111111111)	bridge
MT	7073	.	A	G	100	fa	VT=S;AC=1	GT	(7077,-1,111111111111)	bridge
MT	7076	.	A	G	100	fa	VT=S;AC=22	GT	(7080,-1,111111111111)	bridge
MT	7080	.	T	C	100	fa	VT=S;AC=7	GT	(7084,-1,111111111111)	bridge
MT	7082	.	C	T	100	fa	VT=S;AC=1	GT	(7086,-1,111111111111)	bridge
MT	7084	.	T	C	100	fa	VT=S;AC=1	GT	(7088,-1,111111111111)	bridge
MT	7085	.	T	C	100	fa	VT=S;AC=1	GT	(7089,-1,111111111111)	bridge
MT	7091	.	A	G	100	fa	VT=S;AC=1	GT	(7095,-1,111111111111)	bridge
MT	7094	.	T	C	100	fa	VT=S;AC=4	GT	(7098,-1,111111111111)	bridge
MT	7100	.	A	G	100	fa	VT=S;AC=2	GT	(7104,-1,111111111111)	bridge
MT	7109	.	C	T	100	fa	VT=S;AC=3	GT	(7113,-1,111111111111)	bridge
MT	7118	.	A	G	100	fa	VT=S;AC=1	GT	(7122,-1,111111111111)	bridge
MT	7119	.	G	A	100	fa	VT=S;AC=1	GT	(7123,-1,111111111111)	bridge
MT	7124	.	A	G	100	fa	VT=S;AC=25	GT	(7128,-1,111111111111)	bridge
MT	7142	.	T	C	100	fa	VT=S;AC=15	GT	(7146,-1,111111111111)	bridge
MT	7146	.	AC	GC,GT	100	fa	VT=S,M;AC=151,3	GT	(7150,-1,111111111111)	bridge
MT	7148	.	T	C	100	fa	VT=S;AC=3	GT	(7152,-1,111111111111)	bridge
MT	7149	.	A	G	100	fa	VT=S;AC=2	GT	(7153,-1,111111111111)	bridge
MT	7154	.	A	G	100	fa	VT=S;AC=1	GT	(7158,-1,111111111111)	bridge
MT	7158	.	A	G	100	fa	VT=S;AC=8	GT	(7162,-1,111111111111)	bridge
MT	7159	.	T	C	100	fa	VT=S;AC=1	GT	(7163,-1,111111111111)	bridge
MT	7160	.	C	T	100	fa	VT=S;AC=3	GT	(7164,-1,111111111111)	bridge
MT	7175	.	T	C	100	fa	VT=S;AC=142	GT	(7179,-1,111111111111)	bridge
MT	7193	.	T	C	100	fa	VT=S;AC=2	GT	(7197,-1,111111111111)	bridge
MT	7196	.	C	A,T	100	fa	VT=S,S;AC=87,3	GT	(7200,-1,111111111111)	bridge
MT	7200	.	C	T	100	fa	VT=S;AC=1	GT	(7204,-1,111111111111)	bridge
MT	7202	.	A	G	100	fa	VT=S;AC=8	GT	(7206,-1,111111111111)	bridge
MT	7211	.	G	A	100	fa	VT=S;AC=5	GT	(7215,-1,111111111111)	bridge
MT	7220	.	T	C	100	fa	VT=S;AC=1	GT	(7224,-1,111111111111)	bridge
MT	7226	.	G	A	100	fa	VT=S;AC=5	GT	(7230,-1,111111111111)	bridge
MT	7229	.	C	T	100	fa	VT=S;AC=1	GT	(7233,-1,111111111111)	bridge
MT	7230	.	T	C	100	fa	VT=S;AC=1	GT	(7234,-1,111111111111)	bridge
MT	7238	.	T	C	100	fa	VT=S;AC=1	GT	(7242,-1,111111111111)	bridge
MT	7241	.	A	G	100	fa	VT=S;AC=4	GT	(7245,-1,111111111111)	bridge
MT	7244	.	C	T	100	fa	VT=S;AC=1	GT	(7248,-1,111111111111)	bridge
MT	7245	.	A	G	100	fa	VT=S;AC=2	GT	(7249,-1,111111111111)	bridge
MT	7250	.	A	G	100	fa	VT=S;AC=7	GT	(7254,-1,111111111111)	bridge
MT	7253	.	A	G	100	fa	VT=S;AC=1	GT	(7257,-1,111111111111)	bridge
MT	7256	.	CA	TA,TG	100	fa	VT=S,M;AC=398,3	GT	(7260,-1,111111111111)	bridge
MT	7258	.	T	C	100	fa	VT=S;AC=5	GT	(7262,-1,111111111111)	bridge
MT	7268	.	T	G	100	fa	VT=S;AC=1	GT	(7272,63,111111111111)	bubble
MT	7269	.	G	A	100	fa	VT=S;AC=15	GT	(7273,63,111110111111)	bubble
MT	7270	.	T	C	100	fa	VT=S;AC=4	GT	(7274,63,111110111111)	bubble
MT	7271	.	A	G	100	fa	VT=S;AC=6	GT	(7275,63,111110111111)	bubble
MT	7274	.	C	T	100	fa	VT=S;AC=144	GT	(7278,63,111110111111)	bubble
MT	7278	.	T	C	100	fa	VT=S;AC=3	GT	(7282,63,111110111111)	bubble
MT	7280	.	C	T	100	fa	VT=S;AC=10	GT	(7284,63,111110111111)	bubble
MT	7286	.	T	C	100	fa	VT=S;AC=1	GT	(7290,63,111110111111)	bubble
MT	7287	.	C	T	100	fa	VT=S;AC=1	GT	(7291,63,111110111111)	bubble
MT	7295	.	A	G	100	fa	VT=S;AC=1	GT	(7299,-1,111111111111)	bridge
MT	7298	.	A	G	100	fa	VT=S;AC=2	GT	(7302,-1,111111111111)	bridge
MT	7300	.	T	C	100	fa	VT=S;AC=1	GT	(7304,-1,111111111111)	bridge
MT	7301	.	A	G	100	fa	VT=S;AC=6	GT	(7305,-1,111111111111)	bridge
MT	7302	.	T	C	100	fa	VT=S;AC=4	GT	(7306,-1,111111111111)	bridge
MT	7309	.	T	C	100	fa	VT=S;AC=4	GT	(7313,-1,111111111111)	bridge
MT	7310	.	T	C	100	fa	VT=S;AC=3	GT	(7314,-1,111111111111)	bridge
MT	7316	.	G	A	100	fa	VT=S;AC=3	GT	(7320,-1,111111111111)	bridge
MT	7319	.	T	C	100	fa	VT=S;AC=2	GT	(7323,-1,111111111111)	bridge
MT	7322	.	A	G	100	fa	VT=S;AC=1	GT	(7326,-1,111111111111)	bridge
MT	7325	.	A	G	100	fa	VT=S;AC=3	GT	(7329,-1,111111111111)	bridge
MT	7334	.	T	C	100	fa	VT=S;AC=1	GT	(7338,-1,111111111111)	bridge
MT	7337	.	G	A	100	fa	VT=S;AC=35	GT	(7341,-1,111111111111)	bridge
MT	7340	.	G	A	100	fa	VT=S;AC=5	GT	(7344,-1,111111111111)	bridge
MT	7346	.	A	G	100	fa	VT=S;AC=1	GT	(7350,-1,111111111111)	bridge
MT	7349	.	C	T	100	fa	VT=S;AC=1	GT	(7353,-1,111111111111)	bridge
MT	7353	.	A	G	100	fa	VT=S;AC=2	GT	(7357,-1,111111111111)	bridge
MT	7354	.	T	C	100	fa	VT=S;AC=1	GT	(7358,-1,111111111111)	bridge
MT	7357	.	T	C	100	fa	VT=S;AC=1	GT	(7361,-1,111111111111)	bridge
MT	7363	.	A	G	100	fa	VT=S;AC=1	GT	(7367,-1,111111111111)	bridge
MT	7364	.	A	G,C	100	fa	VT=S,S;AC=9,1	GT	(7368,-1,111111111111)	bridge
MT	7369	.	C	G	100	fa	VT=S;AC=1	GT	(7373,-1,111111111111)	bridge
MT	7370	.	C	T	100	fa	VT=S;AC=1	GT	(7374,-1,111111111111)	bridge
MT	7372	.	T	C	100	fa	VT=S;AC=2	GT	(7376,-1,111111111111)	bridge
MT	7375	.	A	G	100	fa	VT=S;AC=1	GT	(7379,-1,111111111111)	bridge
MT	7379	.	G	A	100	fa	VT=S;AC=4	GT	(7383,-1,111111111111)	bridge
MT	7382	.	G	A	100	fa	VT=S;AC=2	GT	(7386,-1,111111111111)	bridge
MT	7385	.	A	G	100	fa	VT=S;AC=8	GT	(7389,-1,111111111111)	bridge
MT	7388	.	AT	GT,TC	100	fa	VT=S,M;AC=3,1	GT	(7392,-1,111111111111)	bridge
MT	7389	.	T	C	100	fa	VT=S;AC=127	GT	(7393,-1,111111111111)	bridge
MT	7403	.	A	G	100	fa	VT=S;AC=13	GT	(7407,-1,111111111111)	bridge
MT	7409	.	C	T	100	fa	VT=S;AC=2	GT	(7413,-1,111111111111)	bridge
MT	7419	.	G	A	100	fa	VT=S;AC=2	GT	(7423,-1,111111111111)	bridge
MT	7424	.	A	G	100	fa	VT=S;AC=59	GT	(7428,-1,111111111111)	bridge
MT	7433	.	C	T	100	fa	VT=S;AC=4	GT	(7437,-1,111111111111)	bridge
MT	7436	.	A	G	100	fa	VT=S;AC=3	GT	(7440,-1,111111111111)	bridge
MT	7443	.	A	G	100	fa	VT=S;AC=3	GT	(7447,-1,111111111111)	bridge
MT	7444	.	G	A	100	fa	VT=S;AC=5	GT	(7448,-1,111111111111)	bridge
MT	7455	.	A	G	100	fa	VT=S;AC=2	GT	(7459,-1,111111111111)	bridge
MT	7456	.	A	G	100	fa	VT=S;AC=1	GT	(7460,-1,111111111111)	bridge
MT	7471	.	C	T	100	fa	VT=S;AC=1	GT	(7475,-1,111111111111)	bridge
MT	7472	.	A	G	100	fa	VT=S;AC=1	GT	(7476,-1,111111111111)	bridge
MT	7474	.	A	G	100	fa	VT=S;AC=1	GT	(7478,-1,111111111111)	bridge
MT	7476	.	C	T	100	fa	VT=S;AC=7	GT	(7480,-1,111111111111)	bridge
MT	7490	.	A	G	100	fa	VT=S;AC=1	GT	(7494,-1,111111111111)	bridge
MT	7492	.	C	T	100	fa	VT=S;AC=4	GT	(7496,-1,111111111111)	bridge
MT	7498	.	G	A	100	fa	VT=S;AC=9	GT	(7502,-1,111111111111)	bridge
MT	7501	.	T	C	100	fa	VT=S;AC=1	GT	(7505,-1,111111111111)	bridge
MT	7516	.	A	G	100	fa	VT=S;AC=1	GT	(7520,-1,111111111111)	bridge
MT	7521	.	G	A	100	fa	VT=S;AC=405	GT	(7525,-1,111111111111)	bridge
MT	7533	.	C	T	100	fa	VT=S;AC=1	GT	(7537,-1,111111111111)	bridge
MT	7562	.	A	G	100	fa	VT=S;AC=2	GT	(7566,-1,111111111111)	bridge
MT	7569	.	A	G	100	fa	VT=S;AC=2	GT	(7573,-1,111111111111)	bridge
MT	7572	.	T	C	100	fa	VT=S;AC=2	GT	(7576,-1,111111111111)	bridge
MT	7581	.	T	C	100	fa	VT=S;AC=6	GT	(7585,-1,111111111111)	bridge
MT	7598	.	G	A	100	fa	VT=S;AC=10	GT	(7602,-1,111111111111)	bridge
MT	7600	.	G	A	100	fa	VT=S;AC=6	GT	(7604,-1,111111111111)	bridge
MT	7609	.	T	C	100	fa	VT=S;AC=3	GT	(7613,-1,111111111111)	bridge
MT	7621	.	T	C	100	fa	VT=S;AC=1	GT	(7625,-1,111111111111)	bridge
MT	7624	.	T	A,C	100	fa	VT=S,S;AC=68,2	GT	(7628,-1,111111111111)	bridge
MT	7630	.	T	C	100	fa	VT=S;AC=1	GT	(7634,-1,111111111111)	bridge
MT	7642	.	G	A	100	fa	VT=S;AC=6	GT	(7646,-1,111111111111)	bridge
MT	7645	.	T	C	100	fa	VT=S;AC=5	GT	(7649,-1,111111111111)	bridge
MT	7646	.	A	G	100	fa	VT=S;AC=1	GT	(7650,-1,111111111111)	bridge
MT	7647	.	T	C	100	fa	VT=S;AC=1	GT	(7651,-1,111111111111)	bridge
MT	7648	.	C	T	100	fa	VT=S;AC=6	GT	(7652,-1,111111111111)	bridge
MT	7657	.	T	C	100	fa	VT=S;AC=12	GT	(7661,-1,111111111111)	bridge
MT	7660	.	T	C	100	fa	VT=S;AC=7	GT	(7664,-1,111111111111)	bridge
MT	7664	.	G	A	100	fa	VT=S;AC=2	GT	(7668,-1,111111111111)	bridge
MT	7665	.	C	T	100	fa	VT=S;AC=1	GT	(7669,-1,111111111111)	bridge
MT	7673	.	A	G	100	fa	VT=S;AC=3	GT	(7677,-1,111111111111)	bridge
MT	7681	.	C	A	100	fa	VT=S;AC=1	GT	(7685,-1,111111111111)	bridge
MT	7684	.	T	C	100	fa	VT=S;AC=59	GT	(7688,-1,111111111111)	bridge
MT	7685	.	A	G	100	fa	VT=S;AC=1	GT	(7689,-1,111111111111)	bridge
MT	7686	.	T	C	100	fa	VT=S;AC=1	GT	(7690,-1,111111111111)	bridge
MT	7691	.	T	C	100	fa	VT=S;AC=1	GT	(7695,-1,111111111111)	bridge
MT	7692	.	T	C	100	fa	VT=S;AC=2	GT	(7696,-1,111111111111)	bridge
MT	7693	.	C	T	100	fa	VT=S;AC=1	GT	(7697,-1,111111111111)	bridge
MT	7697	.	G	A	100	fa	VT=S;AC=4	GT	(7701,-1,111111111111)	bridge
MT	7702	.	G	A	100	fa	VT=S;AC=4	GT	(7706,-1,111111111111)	bridge
MT	7705	.	T	C	100	fa	VT=S;AC=8	GT	(7709,-1,111111111111)	bridge
MT	7711	.	T	C	100	fa	VT=S;AC=4	GT	(7715,-1,111111111111)	bridge
MT	7717	.	A	G	100	fa	VT=S;AC=1	GT	(7721,-1,111111111111)	bridge
MT	7722	.	T	C	100	fa	VT=S;AC=1	GT	(7726,-1,111111111111)	bridge
MT	7729	.	A	G	100	fa	VT=S;AC=1	GT	(7733,-1,111111111111)	bridge
MT	7732	.	A	G	100	fa	VT=S;AC=1	GT	(7736,-1,111111111111)	bridge
MT	7738	.	T	C	100	fa	VT=S;AC=5	GT	(7742,-1,111111111111)	bridge
MT	7741	.	T	C	100	fa	VT=S;AC=3	GT	(7745,-1,111111111111)	bridge
MT	7744	.	T	C	100	fa	VT=S;AC=1	GT	(7748,-1,111111111111)	bridge
MT	7746	.	A	G	100	fa	VT=S;AC=1	GT	(7750,-1,111111111111)	bridge
MT	7747	.	C	T	100	fa	VT=S;AC=1	GT	(7751,-1,111111111111)	bridge
MT	7754	.	G	A	100	fa	VT=S;AC=1	GT	(7758,-1,111111111111)	bridge
MT	7757	.	G	A	100	fa	VT=S;AC=1	GT	(7761,-1,111111111111)	bridge
MT	7759	.	T	C	100	fa	VT=S;AC=5	GT	(7763,-1,111111111111)	bridge
MT	7762	.	G	A	100	fa	VT=S;AC=1	GT	(7766,-1,111111111111)	bridge
MT	7765	.	A	G	100	fa	VT=S;AC=9	GT	(7769,-1,111111111111)	bridge
MT	7766	.	A	G	100	fa	VT=S;AC=1	GT	(7770,-1,111111111111)	bridge
MT	7768	.	A	G	100	fa	VT=S;AC=44	GT	(7772,-1,111111111111)	bridge
MT	7771	.	A	G	100	fa	VT=S;AC=142	GT	(7775,-1,111111111111)	bridge
MT	7777	.	C	T	100	fa	VT=S;AC=1	GT	(7781,-1,111111111111)	bridge
MT	7783	.	T	C	100	fa	VT=S;AC=1	GT	(7787,-1,111111111111)	bridge
MT	7786	.	C	T	100	fa	VT=S;AC=2	GT	(7790,-1,111111111111)	bridge
MT	7789	.	G	A	100	fa	VT=S;AC=20	GT	(7793,-1,111111111111)	bridge
MT	7792	.	C	T	100	fa	VT=S;AC=3	GT	(7796,-1,111111111111)	bridge
MT	7795	.	C	T	100	fa	VT=S;AC=1	GT	(7799,-1,111111111111)	bridge
MT	7796	.	A	G	100	fa	VT=S;AC=2	GT	(7800,-1,111111111111)	bridge
MT	7798	.	C	T	100	fa	VT=S;AC=1	GT	(7802,-1,111111111111)	bridge
MT	7804	.	A	G	100	fa	VT=S;AC=2	GT	(7808,-1,111111111111)	bridge
MT	7805	.	G	A	100	fa	VT=S;AC=22	GT	(7809,-1,111111111111)	bridge
MT	7808	.	C	T	100	fa	VT=S;AC=2	GT	(7812,-1,111111111111)	bridge
MT	7810	.	C	T	100	fa	VT=S;AC=1	GT	(7814,-1,111111111111)	bridge
MT	7819	.	C	A,T	100	fa	VT=S,S;AC=15,1	GT	(7823,-1,111111111111)	bridge
MT	7822	.	A	G	100	fa	VT=S;AC=2	GT	(7826,-1,111111111111)	bridge
MT	7828	.	A	G,T	100	fa	VT=S,S;AC=14,1	GT	(7832,-1,111111111111)	bridge
MT	7830	.	G	A	100	fa	VT=S;AC=4	GT	(7834,-1,111111111111)	bridge
MT	7831	.	C	T	100	fa	VT=S;AC=1	GT	(7835,-1,111111111111)	bridge
MT	7842	.	T	C	100	fa	VT=S;AC=1	GT	(7846,-1,111111111111)	bridge
MT	7843	.	A	G	100	fa	VT=S;AC=11	GT	(7847,-1,111111111111)	bridge
MT	7844	.	A	G	100	fa	VT=S;AC=2	GT	(7848,-1,111111111111)	bridge
MT	7849	.	C	T	100	fa	VT=S;AC=9	GT	(7853,-1,111111111111)	bridge
MT	7852	.	G	A	100	fa	VT=S;AC=4	GT	(7856,-1,111111111111)	bridge
MT	7853	.	G	A	100	fa	VT=S;AC=69	GT	(7857,-1,111111111111)	bridge
MT	7854	.	T	C	100	fa	VT=S;AC=2	GT	(7858,-1,111111111111)	bridge
MT	7858	.	C	T	100	fa	VT=S;AC=6	GT	(7862,-1,111111111111)	bridge
MT	7859	.	G	A	100	fa	VT=S;AC=18	GT	(7863,-1,111111111111)	bridge
MT	7861	.	T	C	100	fa	VT=S;AC=24	GT	(7865,-1,111111111111)	bridge
MT	7864	.	C	T	100	fa	VT=S;AC=4	GT	(7868,-1,111111111111)	bridge
MT	7867	.	C	T	100	fa	VT=S;AC=84	GT	(7871,-1,111111111111)	bridge
MT	7870	.	T	C	100	fa	VT=S;AC=4	GT	(7874,-1,111111111111)	bridge
MT	7873	.	C	T	100	fa	VT=S;AC=1	GT	(7877,-1,111111111111)	bridge
MT	7879	.	A	G	100	fa	VT=S;AC=2	GT	(7883,-1,111111111111)	bridge
MT	7885	.	T	C	100	fa	VT=S;AC=2	GT	(7889,-1,111111111111)	bridge
MT	7888	.	C	T	100	fa	VT=S;AC=3	GT	(7892,-1,111111111111)	bridge
MT	7897	.	G	A	100	fa	VT=S;AC=2	GT	(7901,-1,111111111111)	bridge
MT	7903	.	A	G	100	fa	VT=S;AC=1	GT	(7907,-1,111111111111)	bridge
MT	7906	.	C	T	100	fa	VT=S;AC=1	GT	(7910,-1,111111111111)	bridge
MT	7909	.	C	T	100	fa	VT=S;AC=1	GT	(7913,-1,111111111111)	bridge
MT	7912	.	G	A	100	fa	VT=S;AC=6	GT	(7916,-1,111111111111)	bridge
MT	7915	.	C	T	100	fa	VT=S;AC=2	GT	(7919,-1,111111111111)	bridge
MT	7918	.	C	T	100	fa	VT=S;AC=1	GT	(7922,-1,111111111111)	bridge
MT	7927	.	C	T	100	fa	VT=S;AC=1	GT	(7931,-1,111111111111)	bridge
MT	7930	.	A	T,G	100	fa	VT=S,S;AC=2,1	GT	(7934,-1,111111111111)	bridge
MT	7933	.	A	G	100	fa	VT=S;AC=4	GT	(7937,-1,111111111111)	bridge
MT	7942	.	C	T	100	fa	VT=S;AC=2	GT	(7946,-1,111111111111)	bridge
MT	7948	.	C	T	100	fa	VT=S;AC=2	GT	(7952,-1,111111111111)	bridge
MT	7954	.	T	G,C	100	fa	VT=S,S;AC=2,2	GT	(7958,-1,111111111111)	bridge
MT	7958	.	C	T	100	fa	VT=S;AC=1	GT	(7962,-1,111111111111)	bridge
MT	7960	.	A	G,C	100	fa	VT=S,S;AC=2,1	GT	(7964,-1,111111111111)	bridge
MT	7961	.	T	C	100	fa	VT=S;AC=20	GT	(7965,-1,111111111111)	bridge
MT	7963	.	A	G	100	fa	VT=S;AC=2	GT	(7967,-1,111111111111)	bridge
MT	7967	.	C	T	100	fa	VT=S;AC=3	GT	(7971,-1,111111111111)	bridge
MT	7972	.	A	G	100	fa	VT=S;AC=6	GT	(7976,-1,111111111111)	bridge
MT	7975	.	A	G	100	fa	VT=S;AC=1	GT	(7979,-1,111111111111)	bridge
MT	7976	.	G	A	100	fa	VT=S;AC=1	GT	(7980,-1,111111111111)	bridge
MT	7978	.	C	T,A	100	fa	VT=S,S;AC=2,1	GT	(7982,-1,111111111111)	bridge
MT	7981	.	C	T	100	fa	VT=S;AC=6	GT	(7985,-1,111111111111)	bridge
MT	7984	.	G	A	100	fa	VT=S;AC=2	GT	(7988,-1,111111111111)	bridge
MT	7990	.	C	T	100	fa	VT=S;AC=1	GT	(7994,-1,111111111111)	bridge
MT	7993	.	T	C	100	fa	VT=S;AC=2	GT	(7997,-1,111111111111)	bridge
MT	7999	.	T	C	100	fa	VT=S;AC=5	GT	(8003,-1,111111111111)	bridge
MT	8002	.	C	T	100	fa	VT=S;AC=1	GT	(8006,-1,111111111111)	bridge
MT	8005	.	T	C	100	fa	VT=S;AC=1	GT	(8009,-1,111111111111)	bridge
MT	8009	.	G	A	100	fa	VT=S;AC=1	GT	(8013,-1,111111111111)	bridge
MT	8014	.	A	G,T	100	fa	VT=S,S;AC=1,1	GT	(8018,-1,111111111111)	bridge
MT	8020	.	G	A	100	fa	VT=S;AC=36	GT	(8024,-1,111111111111)	bridge
MT	8022	.	T	C	100	fa	VT=S;AC=1	GT	(8026,-1,111111111111)	bridge
MT	8023	.	T	C	100	fa	VT=S;AC=7	GT	(8027,-1,111111111111)	bridge
MT	8027	.	G	A	100	fa	VT=S;AC=168	GT	(8031,-1,111111111111)	bridge
MT	8041	.	A	G	100	fa	VT=S;AC=1	GT	(8045,-1,111111111111)	bridge
MT	8047	.	T	C	100	fa	VT=S;AC=5	GT	(8051,-1,111111111111)	bridge
MT	8056	.	A	G	100	fa	VT=S;AC=1	GT	(8060,-1,111111111111)	bridge
MT	8059	.	C	T	100	fa	VT=S;AC=1	GT	(8063,-1,111111111111)	bridge
MT	8063	.	T	C	100	fa	VT=S;AC=1	GT	(8067,-1,111111111111)	bridge
MT	8065	.	G	A	100	fa	VT=S;AC=7	GT	(8069,-1,111111111111)	bridge
MT	8071	.	A	C	100	fa	VT=S;AC=2	GT	(8075,-1,111111111111)	bridge
MT	8074	.	A	G	100	fa	VT=S;AC=4	GT	(8078,-1,111111111111)	bridge
MT	8078	.	G	A	100	fa	VT=S;AC=1	GT	(8082,-1,111111111111)	bridge
MT	8080	.	C	T	100	fa	VT=S;AC=26	GT	(8084,-1,111111111111)	bridge
MT	8087	.	T	C	100	fa	VT=S;AC=4	GT	(8091,-1,111111111111)	bridge
MT	8093	.	T	C	100	fa	VT=S;AC=2	GT	(8097,-1,111111111111)	bridge
MT	8095	.	A	G	100	fa	VT=S;AC=1	GT	(8099,-1,111111111111)	bridge
MT	8104	.	T	C	100	fa	VT=S;AC=9	GT	(8108,-1,111111111111)	bridge
MT	8108	.	A	G	100	fa	VT=S;AC=2	GT	(8112,-1,111111111111)	bridge
MT	8110	.	T	C	100	fa	VT=S;AC=20	GT	(8114,-1,111111111111)	bridge
MT	8116	.	A	G	100	fa	VT=S;AC=2	GT	(8120,-1,111111111111)	bridge
MT	8119	.	T	C	100	fa	VT=S;AC=3	GT	(8123,-1,111111111111)	bridge
MT	8137	.	C	T	100	fa	VT=S;AC=17	GT	(8141,-1,111111111111)	bridge
MT	8140	.	C	T	100	fa	VT=S;AC=1	GT	(8144,-1,111111111111)	bridge
MT	8143	.	T	C	100	fa	VT=S;AC=4	GT	(8147,-1,111111111111)	bridge
MT	8149	.	A	G	100	fa	VT=S;AC=16	GT	(8153,-1,111111111111)	bridge
MT	8152	.	G	A	100	fa	VT=S;AC=1	GT	(8156,-1,111111111111)	bridge
MT	8155	.	G	A	100	fa	VT=S;AC=8	GT	(8159,-1,111111111111)	bridge
MT	8158	.	A	G	100	fa	VT=S;AC=6	GT	(8162,-1,111111111111)	bridge
MT	8161	.	C	T	100	fa	VT=S;AC=1	GT	(8165,-1,111111111111)	bridge
MT	8167	.	T	C	100	fa	VT=S;AC=5	GT	(8171,-1,111111111111)	bridge
MT	8170	.	A	G	100	fa	VT=S;AC=1	GT	(8174,-1,111111111111)	bridge
MT	8176	.	T	C	100	fa	VT=S;AC=1	GT	(8180,-1,111111111111)	bridge
MT	8179	.	A	G	100	fa	VT=S;AC=1	GT	(8183,-1,111111111111)	bridge
MT	8185	.	T	C	100	fa	VT=S;AC=2	GT	(8189,-1,111111111111)	bridge
MT	8188	.	A	G	100	fa	VT=S;AC=9	GT	(8192,-1,111111111111)	bridge
MT	8191	.	A	G	100	fa	VT=S;AC=6	GT	(8195,-1,111111111111)	bridge
MT	8200	.	T	C	100	fa	VT=S;AC=11	GT	(8204,-1,111111111111)	bridge
MT	8206	.	G	A	100	fa	VT=S;AC=229	GT	(8210,-1,111111111111)	bridge
MT	8212	.	C	T	100	fa	VT=S;AC=1	GT	(8216,-1,111111111111)	bridge
MT	8215	.	C	T	100	fa	VT=S;AC=1	GT	(8219,-1,111111111111)	bridge
MT	8222	.	T	C	100	fa	VT=S;AC=1	GT	(8226,-1,111111111111)	bridge
MT	8226	.	T	C	100	fa	VT=S;AC=1	GT	(8230,-1,111111111111)	bridge
MT	8227	.	T	C	100	fa	VT=S;AC=5	GT	(8231,-1,111111111111)	bridge
MT	8234	.	A	G	100	fa	VT=S;AC=1	GT	(8238,-1,111111111111)	bridge
MT	8239	.	C	T	100	fa	VT=S;AC=1	GT	(8243,-1,111111111111)	bridge
MT	8247	.	T	C	100	fa	VT=S;AC=1	GT	(8251,-1,111111111111)	bridge
MT	8248	.	A	G	100	fa	VT=S;AC=81	GT	(8252,-1,111111111111)	bridge
MT	8251	.	G	A	100	fa	VT=S;AC=61	GT	(8255,-1,111111111111)	bridge
MT	8260	.	T	C	100	fa	VT=S;AC=3	GT	(8264,-1,111111111111)	bridge
MT	8263	.	C	T	100	fa	VT=S;AC=1	GT	(8267,-1,111111111111)	bridge
MT	8269	.	G	A	100	fa	VT=S;AC=28	GT	(8273,-1,111111111111)	bridge
MT	8270	.	C	T	100	fa	VT=S;AC=10	GT	(8274,-1,111111111111)	bridge
MT	8271	.	A	T	100	fa	VT=S;AC=5	GT	(8275,-1,111111111111)	bridge
MT	8272	.	C	T	100	fa	VT=S;AC=1	GT	(8276,-1,111111111111)	bridge
MT	8273	.	C	T	100	fa	VT=S;AC=1	GT	(8277,-1,111111111111)	bridge
MT	8275	.	C	T	100	fa	VT=S;AC=1	GT	(8279,-1,111111111111)	bridge
MT	8276	.	CT	C,TT	100	fa	VT=I,S;AC=1,1	GT	(8280,-1,111111111111)	bridge
MT	8277	.	T	C	100	fa	VT=S;AC=9	GT	(8281,-1,111111111111)	bridge
MT	8279	.	T	C	100	fa	VT=S;AC=8	GT	(8283,-1,111111111111)	bridge
MT	8280	.	ACCCCCTCTA	A	100	fa	VT=I;AC=175	GT	(8284,-1,111111111111)	bridge
MT	8281	.	C	T	100	fa	VT=S;AC=1	GT	(8285,-1,111111111111)	bridge
MT	8282	.	C	T	100	fa	VT=S;AC=1	GT	(8286,-1,111111111111)	bridge
MT	8283	.	C	T	100	fa	VT=S;AC=1	GT	(8287,-1,111111111111)	bridge
MT	8284	.	C	T	100	fa	VT=S;AC=1	GT	(8288,-1,111111111111)	bridge
MT	8286	.	TCTA	CCCC,CCTA	100	fa	VT=M,S;AC=1,1	GT	(8290,-1,111111111111)	bridge
MT	8290	.	G	A,T	100	fa	VT=S,S;AC=4,1	GT	(8294,62,101111111111)	bubble
MT	8291	.	A	G	100	fa	VT=S;AC=2	GT	(8295,62,111111111111)	bubble
MT	8292	.	G	A	100	fa	VT=S;AC=1	GT	(8296,-1,111111111111)	bridge
MT	8300	.	T	C	100	fa	VT=S;AC=1	GT	(8304,-1,111111111111)	bridge
MT	8301	.	A	G	100	fa	VT=S;AC=1	GT	(8305,-1,111111111111)	bridge
MT	8302	.	A	G	100	fa	VT=S;AC=3	GT	(8306,-1,111111111111)	bridge
MT	8308	.	A	G	100	fa	VT=S;AC=1	GT	(8312,-1,111111111111)	bridge
MT	8310	.	T	C	100	fa	VT=S;AC=2	GT	(8314,-1,111111111111)	bridge
MT	8311	.	T	C	100	fa	VT=S;AC=3	GT	(8315,-1,111111111111)	bridge
MT	8331	.	A	G	100	fa	VT=S;AC=1	GT	(8335,-1,111111111111)	bridge
MT	8334	.	G	A	100	fa	VT=S;AC=1	GT	(8338,-1,111111111111)	bridge
MT	8343	.	A	G	100	fa	VT=S;AC=1	GT	(8347,-1,111111111111)	bridge
MT	8344	.	A	T	100	fa	VT=S;AC=1	GT	(8348,-1,111111111111)	bridge
MT	8347	.	A	G,T	100	fa	VT=S,S;AC=12,1	GT	(8351,-1,111111111111)	bridge
MT	8349	.	C	T	100	fa	VT=S;AC=1	GT	(8353,-1,111111111111)	bridge
MT	8371	.	C	T	100	fa	VT=S;AC=1	GT	(8375,-1,111111111111)	bridge
MT	8380	.	T	C	100	fa	VT=S;AC=1	GT	(8384,-1,111111111111)	bridge
MT	8383	.	T	C	100	fa	VT=S;AC=7	GT	(8387,-1,111111111111)	bridge
MT	8384	.	A	G	100	fa	VT=S;AC=1	GT	(8388,-1,111111111111)	bridge
MT	8387	.	G	A	100	fa	VT=S;AC=34	GT	(8391,-1,111111111111)	bridge
MT	8388	.	T	C	100	fa	VT=S;AC=4	GT	(8392,-1,111111111111)	bridge
MT	8389	.	A	G	100	fa	VT=S;AC=10	GT	(8393,-1,111111111111)	bridge
MT	8392	.	G	A	100	fa	VT=S;AC=6	GT	(8396,-1,111111111111)	bridge
MT	8393	.	C	T	100	fa	VT=S;AC=5	GT	(8397,-1,111111111111)	bridge
MT	8396	.	A	G	100	fa	VT=S;AC=13	GT	(8400,-1,111111111111)	bridge
MT	8400	.	T	C	100	fa	VT=S;AC=6	GT	(8404,-1,111111111111)	bridge
MT	8403	.	T	C	100	fa	VT=S;AC=1	GT	(8407,-1,111111111111)	bridge
MT	8404	.	T	C	100	fa	VT=S;AC=5	GT	(8408,-1,111111111111)	bridge
MT	8406	.	C	T	100	fa	VT=S;AC=1	GT	(8410,-1,111111111111)	bridge
MT	8410	.	C	T	100	fa	VT=S;AC=8	GT	(8414,-1,111111111111)	bridge
MT	8412	.	T	C	100	fa	VT=S;AC=2	GT	(8416,-1,111111111111)	bridge
MT	8413	.	A	G	100	fa	VT=S;AC=1	GT	(8417,-1,111111111111)	bridge
MT	8414	.	C	T	100	fa	VT=S;AC=100	GT	(8418,-1,111111111111)	bridge
MT	8417	.	C	T	100	fa	VT=S;AC=4	GT	(8421,-1,111111111111)	bridge
MT	8419	.	T	C	100	fa	VT=S;AC=1	GT	(8423,-1,111111111111)	bridge
MT	8425	.	A	G	100	fa	VT=S;AC=4	GT	(8429,-1,111111111111)	bridge
MT	8428	.	C	T,A	100	fa	VT=S,S;AC=44,1	GT	(8432,-1,111111111111)	bridge
MT	8433	.	T	C	100	fa	VT=S;AC=3	GT	(8437,-1,111111111111)	bridge
MT	8440	.	A	G	100	fa	VT=S;AC=9	GT	(8444,-1,111111111111)	bridge
MT	8448	.	T	C	100	fa	VT=S;AC=2	GT	(8452,-1,111111111111)	bridge
MT	8449	.	A	G	100	fa	VT=S;AC=1	GT	(8453,-1,111111111111)	bridge
MT	8450	.	T	C	100	fa	VT=S;AC=1	GT	(8454,-1,111111111111)	bridge
MT	8451	.	T	C	100	fa	VT=S;AC=1	GT	(8455,-1,111111111111)	bridge
MT	8455	.	C	T	100	fa	VT=S;AC=1	GT	(8459,-1,111111111111)	bridge
MT	8459	.	A	G	100	fa	VT=S;AC=1	GT	(8463,-1,111111111111)	bridge
MT	8460	.	A	G	100	fa	VT=S;AC=18	GT	(8464,-1,111111111111)	bridge
MT	8461	.	C	T	100	fa	VT=S;AC=1	GT	(8465,-1,111111111111)	bridge
MT	8464	.	C	T	100	fa	VT=S;AC=9	GT	(8468,-1,111111111111)	bridge
MT	8468	.	C	T	100	fa	VT=S;AC=170	GT	(8472,-1,111111111111)	bridge
MT	8470	.	A	G	100	fa	VT=S;AC=1	GT	(8474,-1,111111111111)	bridge
MT	8472	.	C	T,A	100	fa	VT=S,S;AC=2,1	GT	(8476,-1,111111111111)	bridge
MT	8473	.	T	C	100	fa	VT=S;AC=27	GT	(8477,-1,111111111111)	bridge
MT	8474	.	C	T	100	fa	VT=S;AC=1	GT	(8478,-1,111111111111)	bridge
MT	8477	.	T	C	100	fa	VT=S;AC=3	GT	(8481,-1,111111111111)	bridge
MT	8478	.	C	T	100	fa	VT=S;AC=5	GT	(8482,-1,111111111111)	bridge
MT	8479	.	A	G	100	fa	VT=S;AC=2	GT	(8483,-1,111111111111)	bridge
MT	8483	.	A	G	100	fa	VT=S;AC=1	GT	(8487,-1,111111111111)	bridge
MT	8485	.	G	A	100	fa	VT=S;AC=11	GT	(8489,-1,111111111111)	bridge
MT	8493	.	A	T	100	fa	VT=S;AC=1	GT	(8497,-1,111111111111)	bridge
MT	8494	.	A	G	100	fa	VT=S;AC=1	GT	(8498,-1,111111111111)	bridge
MT	8495	.	A	G	100	fa	VT=S;AC=1	GT	(8499,-1,111111111111)	bridge
MT	8497	.	A	G	100	fa	VT=S;AC=1	GT	(8501,-1,111111111111)	bridge
MT	8502	.	A	G	100	fa	VT=S;AC=19	GT	(8506,-1,111111111111)	bridge
MT	8503	.	T	C	100	fa	VT=S;AC=4	GT	(8507,-1,111111111111)	bridge
MT	8504	.	T	C	100	fa	VT=S;AC=1	GT	(8508,-1,111111111111)	bridge
MT	8506	.	T	C	100	fa	VT=S;AC=1	GT	(8519,61,111111111011)	bubble
MT	8508	.	A	G	100	fa	VT=S;AC=2	GT	(8521,61,111111111011)	bubble
MT	8512	.	A	G	100	fa	VT=S;AC=5	GT	(8525,61,111111111011)	bubble
MT	8513	.	C	T	100	fa	VT=S;AC=1	GT	(8526,61,111111111011)	bubble
MT	8514	.	C	T	100	fa	VT=S;AC=1	GT	(8527,61,111111111011)	bubble
MT	8516	.	T	C	100	fa	VT=S;AC=2	GT	(8529,61,111111111011)	bubble
MT	8519	.	G	A	100	fa	VT=S;AC=1	GT	(8532,61,111111111011)	bubble
MT	8520	.	A	G	100	fa	VT=S;AC=1	GT	(8533,61,111111111011)	bubble
MT	8522	.	C	T	100	fa	VT=S;AC=3	GT	(8535,61,111111111011)	bubble
MT	8527	.	A	G	100	fa	VT=S;AC=15	GT	(8540,61,111111111111)	bubble
MT	8531	.	A	G	100	fa	VT=S;AC=2	GT	(8544,-1,111111111111)	bridge
MT	8537	.	A	G	100	fa	VT=S;AC=2	GT	(8550,-1,111111111111)	bridge
MT	8541	.	G	A	100	fa	VT=S;AC=4	GT	(8554,-1,111111111111)	bridge
MT	8542	.	T	C	100	fa	VT=S;AC=1	GT	(8555,-1,111111111111)	bridge
MT	8545	.	G	A	100	fa	VT=S;AC=2	GT	(8558,-1,111111111111)	bridge
MT	8548	.	T	C	100	fa	VT=S;AC=2	GT	(8561,-1,111111111111)	bridge
MT	8551	.	T	C	100	fa	VT=S;AC=2	GT	(8564,-1,111111111111)	bridge
MT	8553	.	C	T	100	fa	VT=S;AC=3	GT	(8566,-1,111111111111)	bridge
MT	8554	.	A	G	100	fa	VT=S;AC=2	GT	(8567,-1,111111111111)	bridge
MT	8557	.	G	A	100	fa	VT=S;AC=16	GT	(8570,-1,111111111111)	bridge
MT	8558	.	C	T	100	fa	VT=S;AC=2	GT	(8571,-1,111111111111)	bridge
MT	8562	.	C	T	100	fa	VT=S;AC=5	GT	(8575,-1,111111111111)	bridge
MT	8563	.	A	G	100	fa	VT=S;AC=12	GT	(8576,-1,111111111111)	bridge
MT	8566	.	A	G	100	fa	VT=S;AC=44	GT	(8579,-1,111111111111)	bridge
MT	8567	.	T	C	100	fa	VT=S;AC=6	GT	(8580,-1,111111111111)	bridge
MT	8572	.	G	A	100	fa	VT=S;AC=9	GT	(8585,-1,111111111111)	bridge
MT	8573	.	G	A	100	fa	VT=S;AC=5	GT	(8586,-1,111111111111)	bridge
MT	8574	.	C	G	100	fa	VT=S;AC=1	GT	(8587,-1,111111111111)	bridge
MT	8575	.	C	T	100	fa	VT=S;AC=1	GT	(8588,-1,111111111111)	bridge
MT	8576	.	T	G	100	fa	VT=S;AC=1	GT	(8589,-1,111111111111)	bridge
MT	8577	.	A	G	100	fa	VT=S;AC=1	GT	(8590,-1,111111111111)	bridge
MT	8582	.	C	T	100	fa	VT=S;AC=3	GT	(8595,-1,111111111111)	bridge
MT	8584	.	G	A	100	fa	VT=S;AC=153	GT	(8597,-1,111111111111)	bridge
MT	8587	.	G	A	100	fa	VT=S;AC=2	GT	(8600,-1,111111111111)	bridge
MT	8588	.	T	C	100	fa	VT=S;AC=1	GT	(8601,-1,111111111111)	bridge
MT	8589	.	A	G	100	fa	VT=S;AC=1	GT	(8602,-1,111111111111)	bridge
MT	8592	.	G	A	100	fa	VT=S;AC=3	GT	(8605,-1,111111111111)	bridge
MT	8594	.	T	C	100	fa	VT=S;AC=17	GT	(8607,-1,111111111111)	bridge
MT	8595	.	C	T	100	fa	VT=S;AC=1	GT	(8608,-1,111111111111)	bridge
MT	8597	.	T	C	100	fa	VT=S;AC=1	GT	(8610,-1,111111111111)	bridge
MT	8598	.	T	C	100	fa	VT=S;AC=4	GT	(8611,-1,111111111111)	bridge
MT	8602	.	T	C	100	fa	VT=S;AC=2	GT	(8615,-1,111111111111)	bridge
MT	8603	.	T	C	100	fa	VT=S;AC=2	GT	(8616,-1,111111111111)	bridge
MT	8604	.	T	C	100	fa	VT=S;AC=4	GT	(8617,-1,111111111111)	bridge
MT	8605	.	C	T	100	fa	VT=S;AC=1	GT	(8618,-1,111111111111)	bridge
MT	8610	.	T	C	100	fa	VT=S;AC=5	GT	(8623,-1,111111111111)	bridge
MT	8612	.	T	C	100	fa	VT=S;AC=1	GT	(8625,-1,111111111111)	bridge
MT	8614	.	T	C	100	fa	VT=S;AC=8	GT	(8627,-1,111111111111)	bridge
MT	8616	.	G	T	100	fa	VT=S;AC=2	GT	(8629,-1,111111111111)	bridge
MT	8618	.	T	C	100	fa	VT=S;AC=49	GT	(8631,-1,111111111111)	bridge
MT	8619	.	C	T	100	fa	VT=S;AC=2	GT	(8632,-1,111111111111)	bridge
MT	8623	.	A	G	100	fa	VT=S;AC=5	GT	(8636,60,110111111111)	bubble
MT	8625	.	C	A	100	fa	VT=S;AC=1	GT	(8638,60,110111111111)	bubble
MT	8632	.	T	C	100	fa	VT=S;AC=2	GT	(8645,60,110111111111)	bubble
MT	8634	.	T	C	100	fa	VT=S;AC=1	GT	(8647,60,110111111111)	bubble
MT	8639	.	T	C	100	fa	VT=S;AC=5	GT	(8652,60,110111111111)	bubble
MT	8642	.	A	G	100	fa	VT=S;AC=1	GT	(8655,60,110111111111)	bubble
MT	8648	.	G	A	100	fa	VT=S;AC=2	GT	(8661,-1,111111111111)	bridge
MT	8649	.	A	G	100	fa	VT=S;AC=3	GT	(8662,-1,111111111111)	bridge
MT	8650	.	C	T,G	100	fa	VT=S,S;AC=2,1	GT	(8663,-1,111111111111)	bridge
MT	8653	.	A	G	100	fa	VT=S;AC=1	GT	(8666,-1,111111111111)	bridge
MT	8654	.	T	C	100	fa	VT=S;AC=3	GT	(8667,-1,111111111111)	bridge
MT	8655	.	C	T	100	fa	VT=S;AC=179	GT	(8668,-1,111111111111)	bridge
MT	8657	.	C	T	100	fa	VT=S;AC=1	GT	(8670,-1,111111111111)	bridge
MT	8658	.	C	T	100	fa	VT=S;AC=2	GT	(8671,-1,111111111111)	bridge
MT	8659	.	A	G	100	fa	VT=S;AC=4	GT	(8672,-1,111111111111)	bridge
MT	8668	.	T	C	100	fa	VT=S;AC=6	GT	(8681,-1,111111111111)	bridge
MT	8673	.	A	G	100	fa	VT=S;AC=4	GT	(8686,-1,111111111111)	bridge
MT	8676	.	C	T	100	fa	VT=S;AC=6	GT	(8689,-1,111111111111)	bridge
MT	8679	.	A	G	100	fa	VT=S;AC=11	GT	(8692,-1,111111111111)	bridge
MT	8681	.	T	C	100	fa	VT=S;AC=1	GT	(8694,-1,111111111111)	bridge
MT	8682	.	A	G	100	fa	VT=S;AC=2	GT	(8695,-1,111111111111)	bridge
MT	8683	.	A	G	100	fa	VT=S;AC=1	GT	(8696,-1,111111111111)	bridge
MT	8684	.	C	T	100	fa	VT=S;AC=27	GT	(8697,-1,111111111111)	bridge
MT	8685	.	C	A	100	fa	VT=S;AC=1	GT	(8698,-1,111111111111)	bridge
MT	8688	.	A	C	100	fa	VT=S;AC=3	GT	(8701,-1,111111111111)	bridge
MT	8697	.	G	A	100	fa	VT=S;AC=64	GT	(8710,-1,111111111111)	bridge
MT	8701	.	AC	GC,GT,CC	100	fa	VT=S,M,S;AC=1281,1,1	GT	(8714,-1,111111111111)	bridge
MT	8703	.	C	T	100	fa	VT=S;AC=1	GT	(8716,-1,111111111111)	bridge
MT	8705	.	T	C	100	fa	VT=S;AC=6	GT	(8718,-1,111111111111)	bridge
MT	8706	.	A	G	100	fa	VT=S;AC=6	GT	(8719,-1,111111111111)	bridge
MT	8709	.	C	T	100	fa	VT=S;AC=2	GT	(8722,-1,111111111111)	bridge
MT	8715	.	T	C	100	fa	VT=S;AC=2	GT	(8728,-1,111111111111)	bridge
MT	8718	.	A	G	100	fa	VT=S;AC=4	GT	(8731,-1,111111111111)	bridge
MT	8725	.	A	G	100	fa	VT=S;AC=1	GT	(8738,-1,111111111111)	bridge
MT	8727	.	C	T	100	fa	VT=S;AC=1	GT	(8740,-1,111111111111)	bridge
MT	8730	.	A	G	100	fa	VT=S;AC=7	GT	(8743,-1,111111111111)	bridge
MT	8739	.	A	G	100	fa	VT=S;AC=1	GT	(8752,-1,111111111111)	bridge
MT	8740	.	C	T	100	fa	VT=S;AC=1	GT	(8753,-1,111111111111)	bridge
MT	8742	.	A	G	100	fa	VT=S;AC=1	GT	(8755,-1,111111111111)	bridge
MT	8745	.	A	G	100	fa	VT=S;AC=2	GT	(8758,-1,111111111111)	bridge
MT	8748	.	C	T	100	fa	VT=S;AC=1	GT	(8761,-1,111111111111)	bridge
MT	8754	.	C	T	100	fa	VT=S;AC=3	GT	(8767,-1,111111111111)	bridge
MT	8756	.	T	C	100	fa	VT=S;AC=1	GT	(8769,-1,111111111111)	bridge
MT	8757	.	T	C	100	fa	VT=S;AC=1	GT	(8770,-1,111111111111)	bridge
MT	8762	.	T	C	100	fa	VT=S;AC=3	GT	(8775,-1,111111111111)	bridge
MT	8763	.	T	C	100	fa	VT=S;AC=1	GT	(8776,-1,111111111111)	bridge
MT	8764	.	G	A	100	fa	VT=S;AC=6	GT	(8777,-1,111111111111)	bridge
MT	8767	.	A	G	100	fa	VT=S;AC=4	GT	(8780,-1,111111111111)	bridge
MT	8768	.	C	T	100	fa	VT=S;AC=1	GT	(8781,-1,111111111111)	bridge
MT	8772	.	T	C	100	fa	VT=S;AC=5	GT	(8785,-1,111111111111)	bridge
MT	8781	.	C	A	100	fa	VT=S;AC=2	GT	(8794,-1,111111111111)	bridge
MT	8784	.	A	G,T	100	fa	VT=S,S;AC=30,1	GT	(8797,-1,111111111111)	bridge
MT	8785	.	C	G	100	fa	VT=S;AC=3	GT	(8798,-1,111111111111)	bridge
MT	8790	.	G	A,C	100	fa	VT=S,S;AC=20,1	GT	(8803,-1,111111111111)	bridge
MT	8793	.	T	C	100	fa	VT=S;AC=9	GT	(8806,59,111111111111)	bubble
MT	8794	.	C	T	100	fa	VT=S;AC=141	GT	(8807,59,000000000001)	bubble
MT	8802	.	T	C	100	fa	VT=S;AC=4	GT	(8815,59,000000000001)	bubble
MT	8804	.	C	T	100	fa	VT=S;AC=1	GT	(8817,59,000000000001)	bubble
MT	8805	.	A	G	100	fa	VT=S;AC=1	GT	(8818,59,000000000001)	bubble
MT	8812	.	A	G	100	fa	VT=S;AC=1	GT	(8825,59,000000000001)	bubble
MT	8817	.	A	G	100	fa	VT=S;AC=2	GT	(8830,-1,111111111111)	bridge
MT	8818	.	C	T	100	fa	VT=S;AC=6	GT	(8831,-1,111111111111)	bridge
MT	8820	.	A	G	100	fa	VT=S;AC=1	GT	(8833,-1,111111111111)	bridge
MT	8823	.	T	C	100	fa	VT=S;AC=4	GT	(8836,-1,111111111111)	bridge
MT	8824	.	A	G	100	fa	VT=S;AC=1	GT	(8837,-1,111111111111)	bridge
MT	8825	.	T	C	100	fa	VT=S;AC=1	GT	(8838,-1,111111111111)	bridge
MT	8829	.	C	T	100	fa	VT=S;AC=8	GT	(8842,-1,111111111111)	bridge
MT	8832	.	A	G	100	fa	VT=S;AC=4	GT	(8845,-1,111111111111)	bridge
MT	8835	.	C	T	100	fa	VT=S;AC=1	GT	(8848,-1,111111111111)	bridge
MT	8836	.	A	G	100	fa	VT=S;AC=2	GT	(8849,-1,111111111111)	bridge
MT	8838	.	G	A	100	fa	VT=S;AC=1	GT	(8851,-1,111111111111)	bridge
MT	8839	.	G	A	100	fa	VT=S;AC=1	GT	(8852,-1,111111111111)	bridge
MT	8841	.	C	T	100	fa	VT=S;AC=4	GT	(8854,-1,111111111111)	bridge
MT	8842	.	A	G	100	fa	VT=S;AC=8	GT	(8855,-1,111111111111)	bridge
MT	8843	.	T	C	100	fa	VT=S;AC=5	GT	(8856,-1,111111111111)	bridge
MT	8847	.	C	A	100	fa	VT=S;AC=1	GT	(8860,-1,111111111111)	bridge
MT	8848	.	T	C	100	fa	VT=S;AC=2	GT	(8861,-1,111111111111)	bridge
MT	8850	.	A	G	100	fa	VT=S;AC=1	GT	(8863,-1,111111111111)	bridge
MT	8853	.	A	G	100	fa	VT=S;AC=3	GT	(8866,-1,111111111111)	bridge
MT	8854	.	G	A	100	fa	VT=S;AC=4	GT	(8867,-1,111111111111)	bridge
MT	8856	.	G	A	100	fa	VT=S;AC=17	GT	(8869,-1,111111111111)	bridge
MT	8857	.	G	A	100	fa	VT=S;AC=2	GT	(8870,-1,111111111111)	bridge
MT	8860	.	A	G,C	100	fa	VT=S,S;AC=2525,1	GT	(8873,58,000000000001)	bubble
MT	8862	.	A	G	100	fa	VT=S;AC=1	GT	(8875,58,000000000001)	bubble
MT	8865	.	G	A	100	fa	VT=S;AC=13	GT	(8878,58,000000000001)	bubble
MT	8868	.	T	C	100	fa	VT=S;AC=1	GT	(8881,58,000000000001)	bubble
MT	8869	.	A	G	100	fa	VT=S;AC=5	GT	(8882,58,000000000001)	bubble
MT	8870	.	T	C	100	fa	VT=S;AC=3	GT	(8883,58,000000000001)	bubble
MT	8875	.	T	C	100	fa	VT=S;AC=30	GT	(8888,58,000000000001)	bubble
MT	8877	.	T	C	100	fa	VT=S;AC=16	GT	(8890,58,000000000001)	bubble
MT	8886	.	G	A	100	fa	VT=S;AC=8	GT	(8899,57,101111111111)	bubble
MT	8887	.	A	G	100	fa	VT=S;AC=10	GT	(8900,57,101111111111)	bubble
MT	8889	.	T	C	100	fa	VT=S;AC=1	GT	(8902,57,101111111111)	bubble
MT	8896	.	G	A	100	fa	VT=S;AC=8	GT	(8909,57,101111111111)	bubble
MT	8898	.	C	T	100	fa	VT=S;AC=1	GT	(8911,57,101111111111)	bubble
MT	8901	.	A	G	100	fa	VT=S;AC=5	GT	(8914,57,101111111111)	bubble
MT	8902	.	G	A	100	fa	VT=S;AC=1	GT	(8915,57,101111111111)	bubble
MT	8906	.	A	G	100	fa	VT=S;AC=1	GT	(8919,57,101111111111)	bubble
MT	8911	.	T	C	100	fa	VT=S;AC=5	GT	(8924,-1,111111111111)	bridge
MT	8922	.	C	T	100	fa	VT=S;AC=2	GT	(8935,-1,111111111111)	bridge
MT	8923	.	A	G	100	fa	VT=S;AC=2	GT	(8936,-1,111111111111)	bridge
MT	8925	.	A	G	100	fa	VT=S;AC=5	GT	(8938,-1,111111111111)	bridge
MT	8928	.	T	C	100	fa	VT=S;AC=1	GT	(8941,-1,111111111111)	bridge
MT	8932	.	C	T	100	fa	VT=S;AC=16	GT	(8945,-1,111111111111)	bridge
MT	8935	.	C	T	100	fa	VT=S;AC=1	GT	(8948,-1,111111111111)	bridge
MT	8937	.	T	C	100	fa	VT=S;AC=2	GT	(8950,-1,111111111111)	bridge
MT	8939	.	T	C	100	fa	VT=S;AC=4	GT	(8952,-1,111111111111)	bridge
MT	8940	.	C	T	100	fa	VT=S;AC=1	GT	(8953,-1,111111111111)	bridge
MT	8943	.	C	T	100	fa	VT=S;AC=3	GT	(8956,-1,111111111111)	bridge
MT	8945	.	T	C	100	fa	VT=S;AC=1	GT	(8958,-1,111111111111)	bridge
MT	8946	.	A	G	100	fa	VT=S;AC=5	GT	(8959,-1,111111111111)	bridge
MT	8947	.	C	T	100	fa	VT=S;AC=4	GT	(8960,-1,111111111111)	bridge
MT	8950	.	G	A	100	fa	VT=S;AC=5	GT	(8963,-1,111111111111)	bridge
MT	8952	.	T	C	100	fa	VT=S;AC=4	GT	(8965,-1,111111111111)	bridge
MT	8958	.	C	T	100	fa	VT=S;AC=1	GT	(8971,-1,111111111111)	bridge
MT	8962	.	A	G	100	fa	VT=S;AC=2	GT	(8975,-1,111111111111)	bridge
MT	8964	.	C	T	100	fa	VT=S;AC=21	GT	(8977,-1,111111111111)	bridge
MT	8966	.	T	C	100	fa	VT=S;AC=1	GT	(8979,-1,111111111111)	bridge
MT	8973	.	A	G	100	fa	VT=S;AC=1	GT	(8986,-1,111111111111)	bridge
MT	8974	.	C	G	100	fa	VT=S;AC=4	GT	(8987,-1,111111111111)	bridge
MT	8978	.	T	C	100	fa	VT=S;AC=1	GT	(8991,-1,111111111111)	bridge
MT	8981	.	A	G	100	fa	VT=S;AC=1	GT	(8994,-1,111111111111)	bridge
MT	8986	.	A	G	100	fa	VT=S;AC=2	GT	(8999,-1,111111111111)	bridge
MT	8987	.	T	C	100	fa	VT=S;AC=5	GT	(9000,-1,111111111111)	bridge
MT	8988	.	A	G	100	fa	VT=S;AC=5	GT	(9001,-1,111111111111)	bridge
MT	8989	.	G	A	100	fa	VT=S;AC=2	GT	(9002,-1,111111111111)	bridge
MT	8994	.	G	A	100	fa	VT=S;AC=36	GT	(9007,-1,111111111111)	bridge
MT	8999	.	T	C	100	fa	VT=S;AC=2	GT	(9012,-1,111111111111)	bridge
MT	9000	.	A	G	100	fa	VT=S;AC=1	GT	(9013,-1,111111111111)	bridge
MT	9003	.	C	T	100	fa	VT=S;AC=1	GT	(9016,-1,111111111111)	bridge
MT	9006	.	A	G	100	fa	VT=S;AC=1	GT	(9019,-1,111111111111)	bridge
MT	9007	.	A	G,T	100	fa	VT=S,S;AC=6,2	GT	(9020,-1,111111111111)	bridge
MT	9010	.	G	A	100	fa	VT=S;AC=1	GT	(9023,-1,111111111111)	bridge
MT	9012	.	T	C	100	fa	VT=S;AC=2	GT	(9025,-1,111111111111)	bridge
MT	9017	.	T	C	100	fa	VT=S;AC=1	GT	(9030,-1,111111111111)	bridge
MT	9018	.	T	C	100	fa	VT=S;AC=6	GT	(9031,-1,111111111111)	bridge
MT	9024	.	A	G	100	fa	VT=S;AC=1	GT	(9037,-1,111111111111)	bridge
MT	9025	.	G	A	100	fa	VT=S;AC=2	GT	(9038,-1,111111111111)	bridge
MT	9027	.	C	T	100	fa	VT=S;AC=1	GT	(9040,-1,111111111111)	bridge
MT	9030	.	C	T	100	fa	VT=S;AC=1	GT	(9043,-1,111111111111)	bridge
MT	9033	.	A	G	100	fa	VT=S;AC=1	GT	(9046,-1,111111111111)	bridge
MT	9036	.	C	T	100	fa	VT=S;AC=1	GT	(9049,-1,111111111111)	bridge
MT	9038	.	T	C	100	fa	VT=S;AC=2	GT	(9051,-1,111111111111)	bridge
MT	9039	.	G	A	100	fa	VT=S;AC=6	GT	(9052,-1,111111111111)	bridge
MT	9041	.	A	G	100	fa	VT=S;AC=2	GT	(9054,-1,111111111111)	bridge
MT	9042	.	C	T	100	fa	VT=S;AC=46	GT	(9055,-1,111111111111)	bridge
MT	9051	.	A	G	100	fa	VT=S;AC=5	GT	(9064,-1,111111111111)	bridge
MT	9053	.	G	A	100	fa	VT=S;AC=66	GT	(9066,-1,111111111111)	bridge
MT	9055	.	G	A	100	fa	VT=S;AC=47	GT	(9068,-1,111111111111)	bridge
MT	9058	.	A	G	100	fa	VT=S;AC=1	GT	(9071,-1,111111111111)	bridge
MT	9061	.	C	T	100	fa	VT=S;AC=7	GT	(9074,-1,111111111111)	bridge
MT	9064	.	G	A	100	fa	VT=S;AC=8	GT	(9077,-1,111111111111)	bridge
MT	9065	.	C	T	100	fa	VT=S;AC=1	GT	(9078,-1,111111111111)	bridge
MT	9066	.	A	G	100	fa	VT=S;AC=4	GT	(9079,-1,111111111111)	bridge
MT	9067	.	A	G	100	fa	VT=S;AC=4	GT	(9080,-1,111111111111)	bridge
MT	9068	.	T	C	100	fa	VT=S;AC=1	GT	(9081,-1,111111111111)	bridge
MT	9070	.	T	G	100	fa	VT=S;AC=2	GT	(9083,-1,111111111111)	bridge
MT	9072	.	A	G	100	fa	VT=S;AC=45	GT	(9085,-1,111111111111)	bridge
MT	9078	.	T	C	100	fa	VT=S;AC=1	GT	(9091,-1,111111111111)	bridge
MT	9079	.	A	G	100	fa	VT=S;AC=1	GT	(9092,-1,111111111111)	bridge
MT	9080	.	A	G	100	fa	VT=S;AC=1	GT	(9093,-1,111111111111)	bridge
MT	9084	.	T	C	100	fa	VT=S;AC=3	GT	(9097,-1,111111111111)	bridge
MT	9086	.	C	T	100	fa	VT=S;AC=1	GT	(9099,-1,111111111111)	bridge
MT	9090	.	T	C	100	fa	VT=S;AC=8	GT	(9103,-1,111111111111)	bridge
MT	9093	.	A	G	100	fa	VT=S;AC=4	GT	(9106,-1,111111111111)	bridge
MT	9094	.	C	T	100	fa	VT=S;AC=22	GT	(9107,-1,111111111111)	bridge
MT	9095	.	T	C	100	fa	VT=S;AC=2	GT	(9108,-1,111111111111)	bridge
MT	9096	.	T	C	100	fa	VT=S;AC=2	GT	(9109,-1,111111111111)	bridge
MT	9098	.	T	C	100	fa	VT=S;AC=14	GT	(9111,-1,111111111111)	bridge
MT	9099	.	C	T	100	fa	VT=S;AC=1	GT	(9112,-1,111111111111)	bridge
MT	9100	.	A	G	100	fa	VT=S;AC=1	GT	(9113,-1,111111111111)	bridge
MT	9101	.	T	G,C	100	fa	VT=S,S;AC=2,2	GT	(9114,-1,111111111111)	bridge
MT	9103	.	T	C	100	fa	VT=S;AC=1	GT	(9116,-1,111111111111)	bridge
MT	9105	.	C	T	100	fa	VT=S;AC=3	GT	(9118,-1,111111111111)	bridge
MT	9108	.	A	G	100	fa	VT=S;AC=2	GT	(9121,-1,111111111111)	bridge
MT	9110	.	T	C	100	fa	VT=S;AC=6	GT	(9123,-1,111111111111)	bridge
MT	9111	.	T	C	100	fa	VT=S;AC=6	GT	(9124,-1,111111111111)	bridge
MT	9115	.	A	G	100	fa	VT=S;AC=1	GT	(9128,-1,111111111111)	bridge
MT	9116	.	T	C	100	fa	VT=S;AC=9	GT	(9129,-1,111111111111)	bridge
MT	9117	.	T	C	100	fa	VT=S;AC=3	GT	(9130,-1,111111111111)	bridge
MT	9118	.	C	T	100	fa	VT=S;AC=1	GT	(9131,-1,111111111111)	bridge
MT	9120	.	A	G	100	fa	VT=S;AC=1	GT	(9133,-1,111111111111)	bridge
MT	9123	.	G	A	100	fa	VT=S;AC=22	GT	(9136,-1,111111111111)	bridge
MT	9126	.	T	C	100	fa	VT=S;AC=1	GT	(9139,-1,111111111111)	bridge
MT	9127	.	A	G	100	fa	VT=S;AC=2	GT	(9140,-1,111111111111)	bridge
MT	9128	.	T	C	100	fa	VT=S;AC=7	GT	(9141,-1,111111111111)	bridge
MT	9133	.	G	A	100	fa	VT=S;AC=1	GT	(9146,-1,111111111111)	bridge
MT	9138	.	C	T	100	fa	VT=S;AC=2	GT	(9151,-1,111111111111)	bridge
MT	9139	.	G	A	100	fa	VT=S;AC=9	GT	(9152,-1,111111111111)	bridge
MT	9141	.	T	C	100	fa	VT=S;AC=5	GT	(9154,-1,111111111111)	bridge
MT	9142	.	G	A	100	fa	VT=S;AC=7	GT	(9155,-1,111111111111)	bridge
MT	9148	.	T	C	100	fa	VT=S;AC=4	GT	(9161,-1,111111111111)	bridge
MT	9150	.	A	G	100	fa	VT=S;AC=5	GT	(9163,-1,111111111111)	bridge
MT	9151	.	A	G	100	fa	VT=S;AC=2	GT	(9164,-1,111111111111)	bridge
MT	9156	.	A	G	100	fa	VT=S;AC=15	GT	(9169,-1,111111111111)	bridge
MT	9161	.	A	G	100	fa	VT=S;AC=1	GT	(9174,-1,111111111111)	bridge
MT	9163	.	G	A	100	fa	VT=S;AC=1	GT	(9176,-1,111111111111)	bridge
MT	9165	.	T	C	100	fa	VT=S;AC=3	GT	(9178,-1,111111111111)	bridge
MT	9168	.	C	T	100	fa	VT=S;AC=1	GT	(9181,-1,111111111111)	bridge
MT	9174	.	T	C	100	fa	VT=S;AC=2	GT	(9187,-1,111111111111)	bridge
MT	9178	.	G	C,A	100	fa	VT=S,S;AC=1,1	GT	(9191,-1,111111111111)	bridge
MT	9180	.	A	G	100	fa	VT=S;AC=30	GT	(9193,-1,111111111111)	bridge
MT	9181	.	A	G	100	fa	VT=S;AC=5	GT	(9194,-1,111111111111)	bridge
[truncated: 1,893 more rows]
